# Supplementary material for: Assessing SNP-markers to study population mixing and ecological adaptation in Baltic cod
Source: PLoS One. 2019 Jun 20;14(6):e0218127. doi: 10.1371/journal.pone.0218127 (PMC6586271; doi:10.1371/journal.pone.0218127)
Supplement: S1 Table — (XLSX) [file pone.0218127.s002.xlsx]

## Sheet: Table S1
S1 Table
Details on specimen used for whole-genome sequencing.
Sample_ID	Sampling_location	Sampling_date	Coverage	Coordinates
ARK_4001	Arkona (ARK)	2012-05-09	7.38316	55°6'32'N 14°12'25E
ARK_4002	Arkona (ARK)	2012-05-09	3.75874	55°6'32'N 14°12'25E
ARK_4003	Arkona (ARK)	2012-05-09	6.94159	55°6'32'N 14°12'25E
ARK_4006	Arkona (ARK)	2012-05-09	6.34773	55°6'32'N 14°12'25E
ARK_4007	Arkona (ARK)	2012-05-09	6.44039	55°6'32'N 14°12'25E
ARK_4008	Arkona (ARK)	2012-05-09	8.84703	55°6'32'N 14°12'25E
ARK_4010	Arkona (ARK)	2012-05-09	5.86782	55°6'32'N 14°12'25E
ARK_4011	Arkona (ARK)	2012-05-09	9.13448	55°6'32'N 14°12'25E
ARK_4012	Arkona (ARK)	2012-05-09	6.61305	55°6'32'N 14°12'25E
ARK_4013	Arkona (ARK)	2012-05-09	6.90661	55°6'32'N 14°12'25E
ARK_4014	Arkona (ARK)	2012-05-09	6.09326	55°6'32'N 14°12'25E
ARK_4015	Arkona (ARK)	2012-05-09	8.29377	55°6'32'N 14°12'25E
ARK_4016	Arkona (ARK)	2012-05-09	5.11519	55°6'32'N 14°12'25E
ARK_4017	Arkona (ARK)	2012-05-09	8.54599	55°6'32'N 14°12'25E
ARK_4018	Arkona (ARK)	2012-05-09	6.05966	55°6'32'N 14°12'25E
ARK_4019	Arkona (ARK)	2012-05-09	8.84519	55°6'32'N 14°12'25E
ARK_4020	Arkona (ARK)	2012-05-09	4.14889	55°6'32'N 14°12'25E
ARK_4021	Arkona (ARK)	2012-05-09	10.6134	55°6'32'N 14°12'25E
ARK_4022	Arkona (ARK)	2012-05-09	6.44655	55°6'32'N 14°12'25E
ARK_4024	Arkona (ARK)	2012-05-09	5.81	55°6'32'N 14°12'25E
ARK_4030	Arkona (ARK)	2012-05-09	6.54197	55°6'32'N 14°12'25E
ARK_4032	Arkona (ARK)	2012-05-09	17.1606	55°6'32'N 14°12'25E
ARK_4039	Arkona (ARK)	2012-05-09	11.8768	55°6'32'N 14°12'25E
ARK_4043	Arkona (ARK)	2012-05-09	12.8294	55°6'32'N 14°12'25E
BOR_90E	Bornholm (BOR)	2011-04-16	8.29178	55°16'16N 15°38'53E
BOR_91E	Bornholm (BOR)	2011-04-16	8.98543	55°16'16N 15°38'53E
BOR_74E	Bornholm (BOR)	2011-05-18	8.58613	54°48'43N 15°44'46E
BOR_79E	Bornholm (BOR)	2011-05-20	9.55741	55°27'32N 15°29'53E
BOR_60E	Bornholm (BOR)	2012-04-24	8.6936	55°17'31N 15°43'23E
BOR_611E	Bornholm (BOR)	2012-05-26	8.54623	55°17'20N 15°45'11E
BOR_613E	Bornholm (BOR)	2012-05-26	8.19132	55°17'20N 15°45'11E
BOR_614E	Bornholm (BOR)	2012-05-26	7.93487	55°17'20N 15°45'11E
BOR_615E	Bornholm (BOR)	2012-05-26	8.0142	55°17'20N 15°45'11E
BOR_617E	Bornholm (BOR)	2012-05-26	7.7583	55°17'20N 15°45'11E
BOR_621E	Bornholm (BOR)	2012-05-26	7.76677	55°17'20N 15°45'11E
BOR_624E	Bornholm (BOR)	2012-05-26	8.06205	55°17'20N 15°45'11E
BOR_630E	Bornholm (BOR)	2012-05-26	7.51021	55°17'20N 15°45'11E
BOR_655E	Bornholm (BOR)	2012-05-26	13.7969	55°17'20N 15°45'11E
BOR_659E	Bornholm (BOR)	2012-05-26	11.1447	55°17'20N 15°45'11E
BOR_664E	Bornholm (BOR)	2012-05-26	12.4602	55°17'20N 15°45'11E
BOR_AL713	Bornholm (BOR)	2012-05-26	8.36802	55°17'20N 15°45'11E
BOR_739E	Bornholm (BOR)	2012-05-26	10.8182	55°20'24N 15°38'38E
BOR_749E	Bornholm (BOR)	2012-05-26	11.2487	55°20'24N 15°38'38E
BOR_AL724	Bornholm (BOR)	2012-05-26	9.32967	55°17'20N 15°45'11E
BOR_AL736	Bornholm (BOR)	2012-05-26	8.43081	55°17'20N 15°45'11E
BOR_AL741	Bornholm (BOR)	2012-05-26	8.67705	55°20'24N 15°38'38E
BOR_AL777	Bornholm (BOR)	2012-05-26	8.25032	55°20'24N 15°38'38E
KBI_103	Kiel Bight (KBI)	2011-02-28	11.5099
KBI_104	Kiel Bight (KBI)	2011-02-28	8.69841
KBI_105	Kiel Bight (KBI)	2011-02-28	10.0532
KBI_106	Kiel Bight (KBI)	2011-02-09	10.6589
KBI_107	Kiel Bight (KBI)	2011-02-09	12.0741
KBI_108	Kiel Bight (KBI)	2011-02-09	10.4081
KBI_011	Kiel Bight (KBI)	2011-03-03	11.87
KBI_013	Kiel Bight (KBI)	2011-03-03	7.42217
KBI_014	Kiel Bight (KBI)	2011-03-03	8.49741
KBI_015	Kiel Bight (KBI)	2011-03-03	12.4602
KBI_016	Kiel Bight (KBI)	2011-03-03	11.3998
KBI_019	Kiel Bight (KBI)	2011-03-03	11.6278
KBI_020	Kiel Bight (KBI)	2011-03-03	14.985
KBI_027	Kiel Bight (KBI)	2011-03-03	11.6527
KBI_036	Kiel Bight (KBI)	2011-03-14	11.3739
KBI_101	Kiel Bight (KBI)	2011-03-03	8.72761
KBI_102	Kiel Bight (KBI)	2011-03-03	9.2376
KBI_109	Kiel Bight (KBI)	2011-03-03	15.9681
KBI_110	Kiel Bight (KBI)	2011-03-03	13.8914
KBI_058	Kiel Bight (KBI)	2012-03-29	8.67301
KBI_059	Kiel Bight (KBI)	2012-03-13	8.77212
KBI_117	Kiel Bight (KBI)	2012-03-14	8.75639
KBI_123	Kiel Bight (KBI)	2012-03-14	8.64561
SOD_01	North Sea (NOR)	2002-03-20	8.28908	55.567N, 5.850E
SOD_02	North Sea (NOR)	2002-03-20	8.79559	55.567N, 5.850E
SOD_03	North Sea (NOR)	2002-03-20	8.29746	55.567N, 5.850E
SOD_04	North Sea (NOR)	2002-03-20	10.4212	55.567N, 5.850E
SOD_06	North Sea (NOR)	2002-03-20	8.66864	55.567N, 5.850E
SOD_07	North Sea (NOR)	2002-03-20	8.78907	55.567N, 5.850E
SOD_08	North Sea (NOR)	2002-03-20	8.05373	55.567N, 5.850E
SOD_09	North Sea (NOR)	2002-03-20	9.35937	55.567N, 5.850E
SOD_10	North Sea (NOR)	2002-03-20	8.05562	55.567N, 5.850E
SOD_13	North Sea (NOR)	2002-03-20	8.25351	55.567N, 5.850E
SOD_14	North Sea (NOR)	2002-03-20	9.1875	55.567N, 5.850E
SOD_15	North Sea (NOR)	2002-03-20	8.47057	55.567N, 5.850E
SOD_17	North Sea (NOR)	2002-03-20	8.74518	55.567N, 5.850E
SOD_19	North Sea (NOR)	2002-03-20	8.82962	55.567N, 5.850E
SOD_20	North Sea (NOR)	2002-03-20	7.23724	55.567N, 5.850E
SOD_21	North Sea (NOR)	2002-03-20	8.28722	55.567N, 5.850E
SOD_22	North Sea (NOR)	2002-03-20	8.82309	55.567N, 5.850E
SOD_23	North Sea (NOR)	2002-03-20	8.40292	55.567N, 5.850E
SOD_25	North Sea (NOR)	2002-03-20	8.59597	55.567N, 5.850E
SOD_26	North Sea (NOR)	2002-03-20	10.0351	55.567N, 5.850E
SOD_27	North Sea (NOR)	2002-03-20	8.98028	55.567N, 5.850E
SOD_28	North Sea (NOR)	2002-03-20	8.63632	55.567N, 5.850E
SOD_29	North Sea (NOR)	2002-03-20	8.75818	55.567N, 5.850E
SOD_30	North Sea (NOR)	2002-03-20	7.61744	55.567N, 5.850E
ORE_301	Öresund (ORE)	2012-03-04	8.18331	56.100N, 12.550E
ORE_302	Öresund (ORE)	2012-03-04	7.6523	56.100N, 12.550E
ORE_303	Öresund (ORE)	2012-03-04	7.56139	56.100N, 12.550E
ORE_308	Öresund (ORE)	2012-03-04	5.99561	56.100N, 12.550E
ORE_309	Öresund (ORE)	2012-03-04	8.40383	56.100N, 12.550E
ORE_310	Öresund (ORE)	2012-03-04	7.36703	56.100N, 12.550E
ORE_313	Öresund (ORE)	2012-03-04	19.8126	56.100N, 12.550E
ORE_314	Öresund (ORE)	2012-03-04	6.01491	56.100N, 12.550E
ORE_315	Öresund (ORE)	2012-03-04	4.69854	56.100N, 12.550E
ORE_316	Öresund (ORE)	2012-03-04	9.34751	56.100N, 12.550E
ORE_317	Öresund (ORE)	2012-03-04	7.08064	56.100N, 12.550E
ORE_318	Öresund (ORE)	2012-03-04	6.61409	56.100N, 12.550E
ORE_322	Öresund (ORE)	2012-03-04	6.01245	56.100N, 12.550E
ORE_323	Öresund (ORE)	2012-03-04	9.74834	56.100N, 12.550E
ORE_325	Öresund (ORE)	2012-03-04	8.60096	56.100N, 12.550E
ORE_326	Öresund (ORE)	2012-03-04	7.21799	56.100N, 12.550E
ORE_331	Öresund (ORE)	2012-03-04	9.32233	56.100N, 12.550E
ORE_332	Öresund (ORE)	2012-03-04	9.23648	56.100N, 12.550E
ORE_333	Öresund (ORE)	2012-03-04	8.9219	56.100N, 12.550E
ORE_336	Öresund (ORE)	2012-03-04	7.70605	56.100N, 12.550E
ORE_341	Öresund (ORE)	2012-03-04	8.35042	56.100N, 12.550E
