# Supplementary material for: Assessing SNP-markers to study population mixing and ecological adaptation in Baltic cod
Source: PLoS One. 2019 Jun 20;14(6):e0218127. doi: 10.1371/journal.pone.0218127 (PMC6586271; doi:10.1371/journal.pone.0218127)
Supplement: S2 Table — SNPs selected for differentiating between KBI and BOR are commented. (XLSX) [file pone.0218127.s003.xlsx]

## Sheet: Table S2
S2 Table
Pairwise fixation index (FST) values (Weir & Cockerham 1984) for each locus. SNPs selected for differentiating between KBI and BOR are commented.
		FST(W&C)
Linkage Group	Position	BOR-KBI	NOR-KBI	NORBOR-KBI	NOR-BOR	Comment
LG01	2108	-0.0061	-0.0135	-0.0034	-0.0219
LG01	55772	-0.0165	-0.0054	-0.0062	-0.0196
LG01	62689	0.1538	0.0057	0.0672	0.0794
LG01	64452	0.0346	-0.0085	-0.0091	0.0853
LG01	87364	-0.0189	-0.0096	-0.0094	-0.0188
LG01	93647	0.0639	-0.0143	0.0256	0.007
LG01	94073	0.0142	0.0587	0.0484	-0.0115
LG01	96939	-0.0185	0.0133	-0.0128	0.0428
LG01	185939	-0.0158	-0.0172	-0.0108	-0.0219
LG01	240560	0.0111	-0.0126	0.0026	-0.0226
LG01	240566	0.0952	0.0136	0.0662	0.0213
LG01	240762	-0.0321	-0.0221	-0.0208	-0.0321
LG01	322550	-0.0246	-0.0213	-0.0171	-0.0293
LG01	338156	-0.0166	-0.0077	-0.007	-0.0194
LG01	366911	-0.0149	0.0297	-0.0112	0.0617
LG01	369487	0.064	-0.0214	-0.0016	0.064
LG01	378819	0.128	-0.0205	0.0179	0.1236
LG01	378956	0.0019	0	-0.0155	0.05
LG01	379183	0.0745	-0.0188	-0.0055	0.0948
LG01	380218	0.101	-0.0083	0.0407	0.0457
LG01	400625	0.1194	0.1017	-0.0113	0.3509
LG01	416300	-0.0115	0.0146	0.0077	-0.0154
LG01	424303	0.2057	-0.005	0.0687	0.1729
LG01	460972	-0.0028	-0.0107	-0.0016	-0.0214
LG01	562797	-0.0172	0.0776	0.0198	0.0476
LG01	563320	-0.0061	-0.016	-0.016	0.0168
LG01	572359	-0.0061	-0.01	-0.0155	0.0268
LG01	572385	-0.0211	0.0738	0.0144	0.0595
LG01	601052	0.002	0.0614	0.0318	-0.0024
LG01	705624	0.14	-0.0172	0.0223	0.1852
LG01	705686	-0.0081	0.0209	0.0091	-0.0087
LG01	705823	-0.0164	0.0277	0.0061	-0.0021
LG01	705894	0.1575	-0.0154	0.0223	0.2125
LG01	706259	0.0338	0.0433	0.048	-0.0209
LG01	822854	-0.0188	0.0286	-0.0017	0.0232
LG01	967586	0.0287	-0.011	0.0115	-0.0053
LG01	1048196	-0.0288	-0.0152	-0.0185	-0.0155
LG01	1048221	-0.0135	-0.0201	-0.0137	-0.0182
LG01	1065463	-0.0054	-0.02	-0.0113	-0.0054
LG01	1099904	0.125	0	0.034	0.135
LG01	1214596	0.0801	-0.0005	0.0456	0.0227
LG01	1218487	-0.0154	-0.0025	-0.0117	0.0135
LG01	1218525	-0.0166	-0.0202	-0.014	-0.0175
LG01	1218748	0.0159	0.1465	0.0678	0.0429
LG01	1218769	0.0159	0.1465	0.0678	0.0429
LG01	1218803	-0.0163	0.0022	-0.0176	0.0253
LG01	1218899	-0.0116	-0.0077	-0.0153	0.0214
LG01	1240810	0.0156	-0.0135	0.0019	-0.005
LG01	1254765	-0.0293	-0.0262	-0.0181	-0.0201
LG01	1267515	0.0303	-0.0204	-0.0062	0.0461
LG01	1267591	0.0286	-0.0138	-0.0103	0.0572
LG01	1284205	-0.005	0.033	0.0138	-0.0086
LG01	1297334	-0.0227	0.0116	-0.0011	-0.0066
LG01	1297464	0.0562	-0.0115	0.0179	0.0178
LG01	1297465	0.0562	-0.0052	0.0231	0.0083
LG01	1297482	0.0101	-0.0062	0.0053	-0.0164
LG01	1301883	-0.0096	-0.0111	-0.0058	-0.0201
LG01	1302293	0.0106	-0.0185	-0.0031	-0.0037
LG01	1378122	0.0071	-0.0174	-0.0025	-0.0057
LG01	1386731	0.0257	-0.0218	-0.0051	0.0216
LG01	1419931	-0.0279	-0.024	-0.0177	-0.0217
LG01	1421517	0.0656	0.0005	0.0278	0.0093
LG01	1433237	0.0228	-0.0079	-0.016	0.0698
LG01	1433238	0.0228	-0.0079	-0.016	0.0698
LG01	1457133	0.1603	0.1409	0.1734	-0.0278
LG01	1466485	0.0157	-0.0245	-0.0044	0.0067
LG01	1473957	0.0014	0.0136	0.0094	-0.0178
LG01	1474110	-0.0255	0.0443	0.0004	0.0498
LG01	1474161	-0.0206	0.0044	-0.0197	0.025
LG01	1474162	-0.003	0.0901	0.0394	0.0253
LG01	1489502	0.0222	0.0735	0.0499	-0.0098
LG01	1494978	0.0625	-0.0126	0.0186	0.0061
LG01	1530122	-0.0146	0.0292	-0.0062	0.0698
LG01	1530125	0.0273	0.0027	-0.0167	0.0984
LG01	1561125	0.0185	-0.0167	-0.0133	0.0585
LG01	1562343	-0.0184	0.0147	-0.005	0.0214
LG01	1614788	-0.025	-0.0226	-0.0173	-0.0152
LG01	1626879	0.0146	0.0253	-0.0153	0.1059
LG01	1719384	-0.0049	-0.0135	-0.0194	0.0287
LG01	1731520	-0.018	0.0216	-0.0116	0.0572
LG01	1761429	-0.025	-0.0066	-0.0127	-0.0111
LG01	1761502	0.083	-0.0022	0.0327	0.038
LG01	1761579	-0.0176	-0.0031	-0.0069	-0.0073
LG01	1769361	0.0416	0.0563	0.0538	-0.0212
LG01	1776198	-0.0249	-0.0227	-0.0174	-0.0242
LG01	1821793	0.0087	0.0038	-0.0147	0.0781
LG01	1839177	0.054	0.0526	0.0412	-0.0289
LG01	1839305	-0.0269	0.0354	-0.0066	0.0398
LG01	1844459	0.0036	-0.0024	-0.0163	0.0657
LG01	1845853	-0.0232	0.0266	-0.007	0.0238
LG01	1845957	-0.0238	0.025	-0.0084	0.025
LG01	1845997	0.0296	-0.0016	0.0119	-0.0152
LG01	1870975	0.027	0.1039	0.0665	-0.006
LG01	1876834	-0.0267	0.0022	-0.0141	0.028
LG01	1911866	-0.0191	-0.0181	-0.0138	-0.0181
LG01	1936645	0.0241	0.0033	0.0154	-0.0235
LG01	1936664	-0.0247	0.0876	0.0175	0.0546
LG01	1937263	0.038	-0.0149	0.0109	0.0071
LG01	2058749	-0.0188	-0.0192	-0.0137	-0.0201
LG01	2058774	0.1863	-0.0029	0.0673	0.1455
LG01	2059178	0.0776	0	0.0184	0.0801
LG01	2059296	0.0138	0.0357	0.0302	-0.0154
LG01	2059462	-0.0032	0.0238	0.0137	-0.0114
LG01	2059683	0.223	-0.0225	0.072	0.215
LG01	2079958	-0.0216	-0.0277	-0.0228	-0.0012
LG01	2126905	0.058	-0.0182	0.0174	0.028
LG01	2126987	0.0103	0.0051	0.02	-0.0243
LG01	2131762	0.0595	-0.0285	0.0034	0.0881
LG01	2139560	-0.0018	-0.0184	-0.0097	-0.005
LG01	2141023	-0.016	-0.0163	-0.0184	0.0037
LG01	2174961	0.027	-0.0077	0.0122	-0.0092
LG01	2175577	0.0238	-0.0241	-0.0108	0.0379
LG01	2175683	-0.003	0.0257	0.0198	-0.0149
LG01	2175713	0.0011	0.0019	-0.0157	0.0521
LG01	2177583	0.0248	-0.0135	-0.0108	0.0669
LG01	2242431	-0.016	-0.025	-0.0149	-0.0224
LG01	2258754	0.0248	0.0253	-0.0149	0.1251
LG01	2306708	0.0175	0.0913	0.0548	0.0065
LG01	2306730	0.0264	0.0907	0.0702	-0.0068
LG01	2311100	-0.0137	-0.007	-0.0069	-0.0232
LG01	2311102	-0.0137	-0.007	-0.0069	-0.0232
LG01	2316212	-0.0164	0.0612	0.0187	0.0408
LG01	2353846	0.0012	-0.0204	-0.0062	-0.0106
LG01	2354273	-0.0094	0.045	-0.0089	0.1076
LG01	2354274	-0.0094	0.045	-0.0089	0.1076
LG01	2433928	0.0714	-0.0101	0.0333	0.0299
LG01	2456360	0	0.0306	-0.0053	0.0797
LG01	2497123	0.0036	-0.0145	-0.0163	0.0405
LG01	2499056	-0.0252	-0.0246	-0.0197	-0.0198
LG01	2565414	-0.0046	0.0031	-0.015	0.0538
LG01	2612109	-0.0151	-0.0094	-0.0122	-0.003
LG01	2721984	0.0236	-0.0247	-0.0039	0.0151
LG01	2819524	0.0594	0.0216	-0.0086	0.1741
LG01	2820399	0.1839	0.0243	0.0083	0.3548
LG01	2822986	0.2232	-0.0011	0.0329	0.3354
LG01	2858515	-0.0208	0.0051	-0.0097	0.0153
LG01	2881265	0.0672	0.0584	0.0691	-0.0147
LG01	2922538	-0.0208	-0.0229	-0.0161	-0.0214
LG01	2961512	-0.0239	-0.031	-0.0211	-0.0285
LG01	2961537	0.0502	-0.027	-0.0078	0.0704
LG01	3003790	0.0071	-0.0135	-0.0126	0.041
LG01	3017359	-0.0055	-0.014	-0.0158	0.0247
LG01	3017380	0.0166	0.0027	-0.013	0.075
LG01	3063830	-0.0255	-0.0132	-0.0143	-0.0154
LG01	3063926	-0.0056	0.0188	-0.0171	0.081
LG01	3079529	0.0526	0.0162	0.0251	-0.0119
LG01	3106919	0.0484	-0.0238	0.0043	0.0521
LG01	3106933	0.0017	-0.0106	-0.001	-0.0306
LG01	3107045	-0.0219	-0.0061	-0.0132	-0.0032
LG01	3123791	0.141	0.0856	0.1183	-0.0131
LG01	3136040	0.0055	0.0019	-0.0181	0.09
LG01	3136452	0.066	-0.0091	-0.0143	0.1248
LG01	3136454	0.1061	-0.0163	0.0027	0.1457
LG01	3137388	0.062	-0.0159	-0.004	0.1167
LG01	3137620	-0.023	-0.0098	-0.0179	0.0098
LG01	3198856	-0.0225	-0.0228	-0.0165	-0.0235
LG01	3259877	-0.0213	0.0065	-0.012	0.0215
LG01	3277687	0.1573	0.0324	0.0019	0.3223
LG01	3287622	0.2503	0.0286	-0.004	0.4227
LG01	3298088	0.0027	0.069	0.0303	0.013
LG01	3309809	-0.0198	0.1222	0.0359	0.1047
LG01	3342638	0.0858	0.0465	-0.0135	0.2685
LG01	3342831	0.1122	0.0236	-0.0118	0.2653
LG01	3342839	0.0964	0.0268	-0.0135	0.2515
LG01	3353367	0.1262	-0.0032	-0.0066	0.1902
LG01	3360656	-0.0219	0.0117	-0.0078	0.0251
LG01	3369269	-0.0189	0.069	0.0057	0.1007
LG01	3373840	0.0133	-0.0266	-0.0058	0.012
LG01	3373849	-0.0233	0.0103	-0.0082	0.0103
LG01	3373865	0.0045	-0.0138	0.0025	-0.0141
LG01	3408203	0.0941	0.0965	0.1047	-0.021
LG01	3408406	0.0051	0.0292	0.0229	-0.0181
LG01	3414297	0.0033	-0.0146	-0.018	0.0469
LG01	3414429	-0.0128	-0.0184	-0.0172	0.0076
LG01	3415572	-0.0197	-0.0044	-0.0118	0.0024
LG01	3416295	-0.0182	-0.0165	-0.0111	-0.0232
LG01	3421520	-0.0245	-0.0269	-0.02	-0.0303
LG01	3432481	-0.0027	0.0365	-0.0033	0.0836
LG01	3444821	0.0064	-0.021	-0.0065	0.0042
LG01	3462504	0.0198	-0.0224	-0.0083	0.0198
LG01	3463489	0.0347	-0.0256	-0.0092	0.0428
LG01	3463633	0.0012	0.0316	-0.0173	0.0909
LG01	3463652	-0.0083	0.0128	-0.0135	0.0594
LG01	3463985	-0.0163	-0.0101	-0.0171	0.016
LG01	3489398	-0.0109	-0.0176	-0.0093	-0.0196
LG01	3509550	-0.0149	-0.0135	-0.0074	-0.0227
LG01	3608547	0.0691	-0.0238	0.0115	0.0731
LG01	3608988	0.0013	0.0761	0.0307	0.0232
LG01	3609397	0.0455	-0.0189	0.0077	0.0228
LG01	3617551	-0.017	0.0208	-0.0098	0.0389
LG01	3617552	-0.017	0.0208	-0.0098	0.0389
LG01	3619263	0.0071	0.0268	-0.0157	0.0934
LG01	3620008	0.0521	0.0084	0.0454	-0.0019
LG01	3620011	-0.0022	0.0614	0.024	0.018
LG01	3626285	0.0161	-0.0114	-0.015	0.0684
LG01	3693642	-0.0083	-0.0132	-0.0152	0.0113
LG01	3695490	-0.0159	-0.0051	-0.0134	0.0098
LG01	3734932	0.004	-0.0144	-0.0138	0.026
LG01	3743780	-0.0224	-0.0251	-0.0187	-0.0251
LG01	3818496	-0.0025	0.0228	0.0102	-0.0154
LG01	3831963	0.1258	0.0199	0.0762	0.0244
LG01	3832168	0.1263	-0.0246	0.0228	0.1543
LG01	3836617	-0.0257	0.0019	-0.0154	0.0124
LG01	3878605	-0.0031	-0.022	-0.019	0.0152
LG01	3909745	-0.014	0.0117	0	-0.0164
LG01	3909748	0.0024	-0.0022	-0.0199	0.0688
LG01	3909766	0.0223	-0.0279	-0.0224	0.0258
LG01	3920311	0.243	-0.0302	0.0732	0.2245
LG01	3933869	-0.0244	0.035	0.0025	0.035
LG01	3984057	0.1613	0.0132	-0.0017	0.3004
LG01	3984279	0.0291	0.0617	0.0487	-0.019
LG01	3984423	0.009	0.0591	0.0355	-0.0088
LG01	3987485	0.0015	0.1183	0.0453	0.0349
LG01	4019595	0.0449	-0.0084	0.0181	0.0042
LG01	4078346	0.1544	0.0515	0.0156	0.3003
LG01	4110228	-0.0238	-0.0205	-0.0196	-0.0129
LG01	4110262	-0.0174	-0.0228	-0.0161	-0.0154
LG01	4135340	0.0379	-0.0229	-0.0191	0.0797
LG01	4135504	-0.0068	-0.015	-0.0196	0.0343
LG01	4135656	0.0445	0.0232	-0.021	0.1917
LG01	4176617	0.0016	-0.0119	-0.0201	0.0458
LG01	4176624	0.001	-0.0212	-0.0154	0.0096
LG01	4176732	-0.0154	-0.0206	-0.0167	-0.013
LG01	4176756	0.0232	-0.026	-0.0099	0.0409
LG01	4185376	0.1457	-0.0101	0.0117	0.2302
LG01	4185465	0.0548	-0.017	0.0149	0.0259
LG01	4185524	0.1651	-0.0266	0.0446	0.1584
LG01	4185526	0.103	-0.0121	0.0005	0.18
LG01	4205922	0.0294	-0.008	0.0125	-0.0053
LG01	4208527	-0.0243	-0.0243	-0.0182	-0.0233
LG01	4208560	-0.0243	-0.0228	-0.0177	-0.0225
LG01	4208753	0.0281	-0.013	0.0135	-0.0011
LG01	4208908	-0.0127	0.0312	0.0063	0.0127
LG01	4208993	-0.0078	0.0239	0.0135	-0.0115
LG01	4213707	0.0077	-0.0164	-0.0141	0.0408
LG01	4214050	-0.0144	0.0517	0.0185	0.0205
LG01	4228196	0.0556	0.0214	0.0447	-0.013
LG01	4242733	0.005	-0.0143	0.0019	-0.0103
LG01	4252810	-0.0157	0.0315	0.0063	0.0114
LG01	4313740	0.2413	0.0767	0.1508	0.0393
LG01	4314103	0.3406	-0.0149	0.0894	0.397
LG01	4345395	0.0071	-0.0227	-0.0077	0.0071
LG01	4364346	0.0277	-0.0221	-0.0023	0.0277
LG01	4364473	0.0691	-0.0163	0.02	0.0347
LG01	4364517	0.0619	-0.0163	0.0184	0.029
LG01	4364549	0.0591	-0.014	0.0205	0.0206
LG01	4372095	0.0264	-0.0245	-0.0097	0.0533
LG01	4402701	0.1118	-0.0194	0.0249	0.0924
LG01	4402751	0.3237	0.0253	0.0676	0.4281
LG01	4430911	-0.0142	-0.0074	-0.0151	0.0188
LG01	4431974	0.0693	-0.0099	-0.0124	0.1504
LG01	4457095	-0.0202	-0.0256	-0.0191	-0.0101
LG01	4494244	-0.0135	-0.0205	-0.0113	-0.0227
LG01	4499674	0.0683	0.0195	0.0427	-0.0023
LG01	4505751	0.0617	-0.0088	-0.0064	0.1255
LG01	4505785	0.0501	-0.0214	0.0052	0.0501
LG01	4510051	-0.0071	-0.0193	-0.0126	0.0002
LG01	4510070	0.0341	0.0476	-0.016	0.1607
LG01	4510294	0.0634	-0.0205	0.0102	0.0517
LG01	4510400	-0.0141	-0.0291	-0.017	-0.0185
LG01	4510409	0.0062	-0.0216	-0.0122	0.0167
LG01	4510410	-0.0091	-0.0271	-0.0217	0.0421
LG01	4510418	-0.0005	-0.0133	-0.0012	-0.0188
LG01	4510450	0.0223	-0.0074	-0.0168	0.0637
LG01	4525543	-0.02	-0.0221	-0.0182	-0.0101
LG01	4525565	-0.0162	-0.0252	-0.0151	-0.0184
LG01	4567941	0.0028	-0.0236	-0.0123	0.0117
LG01	4582984	0.0466	0.0078	-0.014	0.1467
LG01	4626009	-0.014	0.1294	0.0416	0.079
LG01	4626312	-0.0146	0.0154	0.0035	-0.0118
LG01	4626365	-0.0204	-0.0243	-0.0176	-0.0205
LG01	4626381	-0.0217	-0.0236	-0.0164	-0.0203
LG01	4626400	0.0099	-0.0212	-0.0038	-0.0098
LG01	4626405	-0.0163	-0.0256	-0.0168	-0.0073
LG01	4626488	-0.0137	-0.0265	-0.0164	-0.0084
LG01	4677597	-0.0185	0.0343	-0.0085	0.0721
LG01	4677608	-0.019	0.0355	-0.0038	0.0536
LG01	4677615	-0.0194	0.0562	-0.0003	0.0802
LG01	4679007	0.0826	-0.0001	-0.0192	0.1722
LG01	4690046	-0.0158	0.0013	-0.0028	-0.016
LG01	4691958	0.0413	-0.0135	-0.0062	0.0856
LG01	4692546	-0.0221	-0.0193	-0.015	-0.0218
LG01	4708302	0.0631	-0.001	0.0204	0.0128
LG01	4742948	0.0689	0.0011	0.0362	0.0001
LG01	4746007	0.0161	0.1915	0.0875	0.0625
LG01	4804014	-0.0006	0.0137	0.0119	-0.0237
LG01	4804938	-0.0182	-0.0189	-0.0189	-0.0045
LG01	4805528	0.0368	0.0033	-0.0116	0.0996
LG01	4809054	-0.0171	-0.0221	-0.0137	-0.0213
LG01	4812103	0.0365	-0.0237	-0.0003	0.0463
LG01	4812849	0.0143	-0.0055	0.0119	-0.0212
LG01	4823398	-0.013	-0.0298	-0.0178	-0.0058
LG01	4823806	-0.0226	-0.0203	-0.0167	-0.0241
LG01	4826036	0.0044	-0.0181	-0.0089	0.007
LG01	4826348	-0.0146	-0.0056	-0.017	0.0273
LG01	4840134	-0.0172	-0.003	-0.0051	-0.0174
LG01	4848496	-0.0268	-0.0208	-0.0173	-0.0203
LG01	4896714	-0.0148	-0.0053	-0.0077	-0.0119
LG01	4910063	0.0027	-0.0195	-0.0094	-0.0005
LG01	4910159	0.0013	0	-0.009	0.0013
LG01	4910673	-0.0179	-0.0199	-0.0134	-0.0224
LG01	4956266	0.02	0.0086	-0.0141	0.1092
LG01	4967866	0.0492	0.0013	0.0309	-0.0054
LG01	4977270	-0.0206	-0.0125	-0.0092	-0.0246
LG01	4977294	0.0456	0.0038	0.0377	-0.002
LG01	4977336	-0.0244	0.0268	-0.0062	0.0363
LG01	5095050	0.0304	-0.0197	-0.0118	0.0555
LG01	5096444	-0.0193	-0.0076	-0.0171	0.0044
LG01	5096456	-0.0256	-0.022	-0.0189	-0.0077
LG01	5096457	-0.0164	-0.0076	-0.0177	0.0121
LG01	5098068	-0.0065	-0.0183	-0.0078	-0.0194
LG01	5126823	-0.0153	-0.0046	-0.0049	-0.0222
LG01	5126851	-0.014	0.0041	-0.0016	-0.0182
LG01	5128619	-0.0146	-0.0232	-0.0157	-0.0114
LG01	5151562	0.0136	-0.0174	-0.0114	0.0413
LG01	5156563	0.0215	-0.0232	-0.0014	0.0177
LG01	5231452	-0.021	0.0968	0.0144	0.1189
LG01	5245521	-0.0205	-0.0142	-0.013	-0.0118
LG01	5249206	0.0542	-0.0165	0.0162	0.0253
LG01	5260575	0.0318	0.0013	-0.0063	0.0857
LG01	5260577	0.0455	-0.0025	-0.0015	0.0938
LG01	5260727	0.0751	0.02	0.0784	0.001
LG01	5260803	0.0015	-0.0163	-0.0044	-0.0128
LG01	5281325	0.0126	-0.017	0.0021	-0.0153
LG01	5287525	-0.0091	0.0059	0.0031	-0.0128
LG01	5287526	-0.0091	0.0059	0.0031	-0.0128
LG01	5330571	0.0634	-0.0088	-0.0078	0.1336
LG01	5338652	-0.0261	-0.0226	-0.018	-0.0238
LG01	5353786	0.0326	-0.0096	0.0132	-0.0012
LG01	5353798	0.0169	-0.0022	0.0121	-0.0139
LG01	5381705	-0.0147	0.127	-0.0032	0.1969
LG01	5410519	-0.0146	-0.0101	-0.0172	0.0188
LG01	5410525	0.1	-0.0061	0.043	0.0456
LG01	5410559	-0.0154	-0.0149	-0.017	0.007
LG01	5410606	-0.0125	0.0998	-0.0051	0.1455
LG01	5423174	-0.0293	-0.0041	-0.0126	-0.0155
LG01	5445374	0.0541	0.0622	-0.0175	0.2425
LG01	5460867	-0.0227	0.038	0.0024	0.041
LG01	5522745	-0.0144	0.1342	0.0216	0.1831
LG01	5523182	-0.0097	0.1575	0.0001	0.2045
LG01	5537691	-0.0015	0.161	0.0631	0.076
LG01	5552640	-0.0126	0.0175	0.0045	-0.0102
LG01	5552643	-0.0201	0.0129	-0.0045	0.0082
LG01	5577877	-0.0154	0.1085	0.0093	0.1648
LG01	5578964	-0.0198	0.0886	0.0083	0.1052
LG01	5578974	-0.0092	0.1041	0.0376	0.0476
LG01	5624379	0.0041	0.05	0.041	-0.0011
LG01	5624403	-0.0236	-0.013	-0.0146	-0.0149
LG01	5628683	0.0193	-0.0135	-0.0113	0.059
LG01	5629550	0.029	-0.0181	0.0041	0.008
LG01	5641376	0.0266	-0.0194	-0.0145	0.0436
LG01	5649937	0.0237	0.0209	-0.0157	0.1342
LG01	5651861	0.0282	-0.0198	-0.0135	0.0418
LG01	5680224	-0.0197	-0.0061	-0.0087	-0.0154
LG01	5684265	-0.0154	0.0531	0.0141	0.0271
LG01	5686606	-0.0024	0.0063	0.007	-0.0181
LG01	5705748	0.051	-0.0266	0.0106	0.0208
LG01	5706055	0.0145	-0.0279	-0.0085	0.0121
LG01	5723563	0.0077	0.0433	0.0257	-0.0161
LG01	5752131	-0.0183	0.0013	-0.0177	0.0386
LG01	5752270	-0.0169	-0.0013	-0.0187	0.0445
LG01	5758098	0.0013	0.016	-0.0119	0.069
LG01	5816683	-0.0134	0.0742	-0.016	0.1587
LG01	5866739	-0.0329	0.0157	-0.0144	0.0212
LG01	5867259	0.2324	-0.0227	0.059	0.2389
LG01	5867397	0.1798	-0.0185	0.0519	0.1538
LG01	5867428	-0.0128	0.0396	0.0142	0.0089
LG01	5867448	0.0496	0.1439	0.1328	0.0227
LG01	5867458	-0.0097	0.039	-0.0175	0.1054
LG01	5867466	-0.0181	0.0253	-0.0143	0.0455
LG01	5896583	-0.0087	-0.0018	-0.0112	0.0064
LG01	5909653	0.021	0.0042	0.0134	-0.0192
LG01	5910171	-0.0077	0.0285	-0.0154	0.0856
LG01	5910289	0.0053	0.0063	-0.0162	0.0769
LG01	5910340	0.0146	-0.0088	0.0093	-0.0165
LG01	5910423	-0.0135	0.0403	0.013	0.0071
LG01	5933378	0.1108	-0.0195	0.0142	0.1361
LG01	5956968	0.0187	-0.0074	0.0105	-0.0195
LG01	5980990	-0.0143	-0.0165	-0.0129	0.0069
LG01	5985509	0.0506	0.0673	-0.017	0.2434
LG01	5988428	-0.0098	-0.0064	-0.0118	0.0204
LG01	5995364	-0.0065	0.0056	0.002	-0.0088
LG01	5995581	0	0.012	0.012	-0.0229
LG01	5995839	0.0063	0.0173	-0.0155	0.1013
LG01	5995848	0.0048	0.1405	0	0.269
LG01	5997523	-0.0028	0.0445	0.0195	-0.0017
LG01	6008417	0.0376	-0.0235	-0.0072	0.0572
LG01	6050300	0.0141	-0.0177	0.0001	0.0029
LG01	6050439	0.0437	0.0649	0.0563	-0.0151
LG01	6076585	-0.0149	-0.0165	-0.0169	0.0041
LG01	6077469	-0.0152	0.0102	-0.0146	0.0487
LG01	6077582	-0.0231	-0.0196	-0.0161	-0.0196
LG01	6077815	0.0617	-0.0249	-0.0012	0.0804
LG01	6077823	-0.0025	-0.025	-0.0149	-0.0013
LG01	6090969	0.037	-0.0105	-0.0115	0.0827
LG01	6091676	-0.0232	-0.0217	-0.0174	-0.0271
LG01	6114114	0.1039	-0.0086	0.0358	0.0459
LG01	6114130	0.0751	-0.0006	0.0302	0.0123
LG01	6118397	-0.0261	-0.0242	-0.0192	-0.0221
LG01	6118561	0.0388	-0.0198	-0.0116	0.0711
LG01	6120878	-0.0323	0.0954	0.0039	0.0829
LG01	6120916	0.1145	-0.0243	0.0106	0.1103
LG01	6135396	-0.0212	-0.0112	-0.0181	0.0145
LG01	6150868	-0.0077	-0.014	-0.0163	0.0216
LG01	6151543	-0.0128	0.0435	0.0174	0.0071
LG01	6151575	-0.0173	0.0013	-0.0146	0.0254
LG01	6152016	-0.0116	0.0294	-0.0146	0.0857
LG01	6160941	0.1278	0.0512	0.0836	-0.0057
LG01	6164203	0.0666	0	0.0203	0.0614
LG01	6164772	-0.0208	-0.0243	-0.0146	-0.0236
LG01	6164778	-0.0183	-0.0268	-0.015	-0.0207
LG01	6165937	-0.014	0.0266	0.0117	0
LG01	6176843	-0.016	-0.0176	-0.0131	-0.0141
LG01	6178778	-0.013	-0.0042	-0.0167	0.0355
LG01	6179059	0.0181	-0.0266	-0.0088	0.0197
LG01	6190444	-0.0133	0.0174	0.0008	0.0092
LG01	6190626	-0.0122	0.0005	-0.0148	0.0401
LG01	6190674	-0.0201	0.0009	-0.0126	0.0201
LG01	6190770	-0.0154	0.0005	-0.0142	0.0332
LG01	6193688	-0.0247	0.0095	-0.0055	0.005
LG01	6197156	-0.0169	-0.017	-0.0122	-0.0203
LG01	6200653	-0.0285	-0.0273	-0.0199	-0.0295
LG01	6207703	0.1728	0.1392	0.1803	-0.0194
LG01	6210916	0.179	0.0917	0.1707	0.0021
LG01	6210967	-0.023	-0.013	-0.0114	-0.0207
LG01	6211030	0.0024	0	-0.0081	0
LG01	6212487	0.0185	0.1015	0.0657	0.0051
LG01	6213336	0.0362	0.0906	0.0699	-0.0136
LG01	6227861	0.027	-0.003	-0.0114	0.0927
LG01	6227872	0.0426	-0.0055	-0.0088	0.1098
LG01	6232196	-0.0138	-0.0202	-0.0095	-0.026
LG01	6268451	-0.0093	-0.0151	-0.0071	-0.0251
LG01	6289564	-0.0224	0.0411	-0.0082	0.0607
LG01	6289577	0.031	-0.011	0.01	-0.0023
LG01	6293800	-0.0192	-0.0077	-0.0108	-0.0206
LG01	6298506	-0.0247	-0.0227	-0.0164	-0.0201
LG01	6299104	-0.0068	-0.0117	-0.0037	-0.0262
LG01	6357447	-0.0238	0.0017	-0.0092	-0.0005
LG01	6372605	0.015	-0.0196	-0.0121	0.0464
LG01	6372700	0.2947	-0.0264	0.0767	0.2749
LG01	6376303	-0.0163	-0.0042	-0.0059	-0.0185
LG01	6378069	0.0759	0.0052	0.0049	0.1463
LG01	6381144	0.0811	-0.0145	0.0218	0.0428
LG01	6381664	-0.0149	-0.0198	-0.0111	-0.0228
LG01	6493427	0.1977	0.0177	0.1016	0.0673
LG01	6534868	0.123	0.0419	0	0.2823
LG01	6538987	-0.0167	-0.0236	-0.0155	-0.0148
LG01	6582522	0.2049	0.0619	0.136	0.0261
LG01	6618641	-0.0077	-0.0211	-0.0098	-0.0172
LG01	6619068	0.0496	0.0048	-0.0164	0.1368
LG01	6626100	-0.0189	-0.0162	-0.0119	-0.0219
LG01	6670754	0.0858	-0.0119	0.0268	0.0337
LG01	6702441	0.0253	-0.025	0.0014	0.0134
LG01	6706819	0.0526	-0.019	0.0131	0.0263
LG01	6706916	-0.0222	0.0864	-0.0026	0.0896
LG01	6724676	-0.0214	-0.0132	-0.0128	-0.0233
LG01	6724982	-0.0056	-0.0121	-0.0036	-0.0188
LG01	6725181	-0.0173	-0.0068	-0.0076	-0.025
LG01	6737777	0.01	-0.0007	0.0124	-0.0248
LG01	6769606	-0.0219	-0.0085	-0.013	-0.0159
LG01	6786395	-0.0255	-0.0155	-0.0179	0.0048
LG01	6816558	-0.0054	0.0575	0.0232	0.0062
LG01	6841279	0.012	0.0256	-0.0183	0.1342
LG01	6841309	-0.0155	0.0002	-0.0015	-0.0225
LG01	6852143	-0.0026	0.0177	-0.0094	0.0594
LG01	6852144	-0.0026	0.0177	-0.0094	0.0594
LG01	6852168	0.0102	-0.0086	-0.013	0.0469
LG01	6900725	0.0059	0.1164	0.0589	0.0289
LG01	6955655	-0.005	0.0038	0.0094	-0.0242
LG01	6965615	0.1262	0.0049	0.0704	0.03
LG01	6965621	0.1971	0.0149	0.105	0.0746
LG01	6965626	0.0201	0.0004	-0.018	0.1058
LG01	6965904	0.1742	0.0385	0.1195	0.0267
LG01	6966028	0.2022	-0.013	0.0673	0.1261
LG01	6969869	0.0134	-0.0008	-0.017	0.094
LG01	6977806	0.0365	0.0024	-0.0063	0.0952
LG01	6987495	0.0308	-0.0198	-0.0005	0.0226
LG01	7002624	-0.0024	-0.033	-0.0154	-0.0097
LG01	7035187	0.1235	-0.0076	0.0069	0.2078
LG01	7035277	0.0435	-0.0239	0.0064	0.0296
LG01	7035432	0.0397	-0.0225	-0.0107	0.1069
LG01	7035552	0.0123	-0.0212	-0.0108	0.0258
LG01	7066452	-0.0201	-0.0034	-0.0123	0
LG01	7070172	-0.017	-0.0061	-0.0076	-0.0177
LG01	7143430	-0.0263	0.1049	0.0137	0.1176
LG01	7158024	-0.003	-0.0221	-0.0118	-0.0005
LG01	7161111	-0.0068	-0.0188	-0.0104	-0.0093
LG01	7161291	0.0329	-0.0246	0.0009	0.0195
LG01	7193073	-0.0185	-0.0172	-0.0133	-0.0172
LG01	7193355	0.0395	-0.0182	0.0071	0.0181
LG01	7203704	0.0246	-0.0207	-0.0057	0.0346
LG01	7205682	0.0717	-0.0234	0.0174	0.0554
LG01	7262012	-0.0312	0.0436	-0.0122	0.0307
LG01	7262021	0.1313	0.0375	0.0797	0.0053
LG01	7295921	-0.0205	0.0965	0.0045	0.1126
LG01	7320960	-0.0004	0.0242	0.0167	-0.018
LG01	7320961	-0.0004	0.0242	0.0167	-0.018
LG01	7395520	-0.0243	0.0299	-0.0064	0.0266
LG01	7395683	0.1066	0.0358	0.0838	-0.0102
LG01	7403669	0.1638	0.0013	0.0644	0.0778
LG01	7421183	0.0814	-0.0205	0.0134	0.0607
LG01	7421445	-0.013	-0.0198	-0.0179	0.0041
LG01	7459481	0.0141	0.0614	-0.0161	0.1794
LG01	7496065	0.0722	-0.0078	-0.0183	0.1437
LG01	7499506	-0.0187	-0.0111	-0.012	-0.017
LG01	7499798	-0.0224	-0.0181	-0.0155	-0.0217
LG01	7521691	-0.0174	0.029	0.0054	0.0048
LG01	7521695	0.0117	0.0731	0.0367	-0.0132
LG01	7549636	-0.0047	0.0016	0.0037	-0.0235
LG01	7549955	-0.0149	-0.0227	-0.0158	-0.0181
LG01	7556564	-0.0263	-0.0263	-0.0187	-0.0278
LG01	7561925	0.0453	0.0782	0.065	-0.019
LG01	7567327	0.1231	-0.0182	0.0088	0.1472
LG01	7574454	0.0505	-0.0076	0.0145	0.0191
LG01	7574457	-0.005	0.0161	-0.0173	0.0703
LG01	7578951	0.0114	-0.0321	-0.0081	0.0168
LG01	7586276	-0.0152	-0.0108	-0.0079	-0.0201
LG01	7603647	0.0509	0.0566	0.063	-0.0264
LG01	7603666	0.0053	0.0478	-0.0172	0.1215
LG01	7603739	-0.0172	0.0282	0.0046	0.0043
LG01	7603754	0	0.0436	0.0088	0.0436
LG01	7607046	-0.0174	-0.0227	-0.0153	-0.0174
LG01	7607212	-0.0225	0.0013	-0.0087	-0.0017
LG01	7614262	0.0146	-0.0203	-0.003	0.0032
LG01	7631149	-0.014	-0.0102	-0.0039	-0.0243
LG01	7631306	-0.0149	-0.0185	-0.0143	-0.0149
LG01	7631423	-0.0177	-0.0209	-0.0142	-0.0243
LG01	7631454	0.0483	-0.0085	0.0206	-0.0036
LG01	7631458	-0.026	-0.0191	-0.018	-0.0249
LG01	7690377	0.0714	-0.0077	0.035	0.0266
LG01	7695830	0.2302	-0.0235	0.0214	0.2782
LG01	7696485	-0.0172	0.025	-0.0162	0.055
LG01	7696486	0.1666	0.0123	0.0902	0.0431
LG01	7697862	0.1062	0.1015	-0.0196	0.3866
LG01	7700722	-0.0086	0.0636	0.0238	0.0196
LG01	7700830	-0.0152	0.0259	-0.009	0.0539
LG01	7705664	0.236	-0.006	0.0896	0.1246
LG01	7709366	0.0234	0.0377	0.0378	-0.031
LG01	7711755	0.1331	0.0874	0.1146	-0.019
LG01	7724464	-0.0235	-0.0146	-0.0163	-0.0154
LG01	7724467	0.0542	-0.0201	-0.0089	0.0682
LG01	7730986	0.0293	-0.0246	-0.0082	0.0121
LG01	7732771	-0.0208	-0.0188	-0.0153	-0.0221
LG01	7736854	0.0064	0.0022	0.0084	-0.024
LG01	7748487	-0.0105	-0.0268	-0.0146	-0.0241
LG01	7748653	0.0019	0.0146	-0.0178	0.0968
LG01	7757897	0.0597	-0.0163	0.0162	0.031
LG01	7789182	0.0167	-0.0131	-0.0136	0.0577
LG01	7808514	-0.0256	-0.0188	-0.0168	-0.0188
LG01	7890045	0.0216	-0.0036	-0.0191	0.0826
LG01	7905163	-0.0199	-0.0203	-0.0157	-0.0186
LG01	7927098	0.0063	0.0063	0.0174	-0.0222
LG01	7948638	0.0662	0.0727	0.0654	-0.0297
LG01	7948672	-0.0081	0.0042	0.0033	-0.029
LG01	7968908	0.0041	-0.0149	-0.0024	-0.0165
LG01	7968931	0.0017	-0.014	-0.0024	-0.0189
LG01	7982279	-0.0092	0.0749	0.0391	0.0065
LG01	7994722	0.0181	0.015	0.0248	-0.0239
LG01	7998598	-0.0025	-0.0232	-0.0117	0.0015
LG01	7998791	-0.0203	-0.0061	-0.0232	0.0183
LG01	7998798	-0.0203	-0.0035	-0.0231	0.023
LG01	8009577	-0.0175	0.0211	-0.0131	0.055
LG01	8009681	-0.0031	-0.0124	-0.0044	-0.0174
LG01	8029656	-0.0212	-0.0216	-0.0149	-0.0222
LG01	8029662	-0.0088	0.103	0.043	0.0521
LG01	8029673	0.0282	-0.0105	0.0103	-0.0085
LG01	8029695	0.0066	-0.0138	-0.0136	0.0303
LG01	8048720	0.1117	0.0289	0.0608	0.008
LG01	8061563	-0.0015	-0.0225	-0.0084	-0.0133
LG01	8062364	0.0351	-0.0127	-0.0041	0.0545
LG01	8062365	-0.0133	-0.0124	-0.0091	-0.019
LG01	8074753	-0.0227	0.0223	-0.0087	0.0223
LG01	8086680	0.0207	0.0347	-0.0102	0.1215
LG01	8086769	-0.0238	0.0399	0.0025	0.0431
LG01	8088457	0.0375	0.0461	0.0506	-0.0235
LG01	8091941	0.0242	-0.0052	0.0149	-0.0204
LG01	8096220	0.0268	0.0133	0.0244	-0.0197
LG01	8096259	0.0045	0.0255	0.0173	-0.0143
LG01	8096293	0.0063	-0.0174	-0.0017	-0.0094
LG01	8105026	-0.0201	-0.0303	-0.0202	-0.0244
LG01	8120265	0.0928	-0.0085	0.0006	0.1621
LG01	8120850	0.0316	0.0267	-0.0147	0.1317
LG01	8120974	0.0307	0.02	-0.0164	0.1411
LG01	8132783	0.1232	0.1664	0.133	-0.0119
LG01	8142363	-0.0193	0.0167	0.0012	0.0027
LG01	8142368	0.0193	-0.0206	0.0009	-0.0056
LG01	8158609	-0.0176	-0.0239	-0.0153	-0.021
LG01	8158627	0.0742	-0.0197	0.0125	0.0336
LG01	8158780	-0.0225	-0.0234	-0.017	-0.0231
LG01	8162470	-0.0143	-0.0177	-0.0132	-0.0197
LG01	8163255	0.0197	0.0003	-0.0184	0.1042
LG01	8171064	-0.0179	-0.0043	-0.0103	-0.0013
LG01	8171161	-0.0129	0.0221	-0.013	0.0598
LG01	8182331	0.0295	0.0026	-0.0167	0.1262
LG01	8199611	0.027	-0.0107	-0.0133	0.0701
LG01	8199765	0.0048	-0.0049	-0.0157	0.0596
LG01	8199781	0.0502	-0.0165	-0.01	0.0771
LG01	8199789	0.0562	-0.0182	0.0019	0.0562
LG01	8211507	0.0004	-0.0145	-0.0035	-0.0179
LG01	8213436	0.1069	-0.0201	0.026	0.0871
LG01	8253332	-0.0113	-0.0174	-0.0092	-0.0272
LG01	8262094	0.0904	-0.0056	0.041	0.0325
LG01	8262101	-0.0028	0.0063	-0.0171	0.0669
LG01	8262481	-0.0102	-0.025	-0.0165	-0.0102
LG01	8262514	-0.0233	-0.0249	-0.0176	-0.0249
LG01	8263181	-0.0206	-0.0156	-0.0159	-0.0076
LG01	8263196	-0.0086	-0.0121	-0.0048	-0.0232
LG01	8265321	-0.0219	0.0437	-0.0049	0.079
LG01	8300894	-0.0164	-0.0285	-0.0176	-0.0055
LG01	8300899	-0.0149	-0.0182	-0.0104	-0.0225
LG01	8301041	-0.0232	-0.0273	-0.0179	-0.0172
LG01	8302308	0.0017	0.0572	-0.0173	0.1284
LG01	8309402	0.0494	-0.0126	-0.0051	0.1027
LG01	8323338	-0.0159	-0.0216	-0.013	-0.021
LG01	8323340	0.0482	-0.0206	0.0094	0.024
LG01	8330474	0.0357	-0.0167	0.0083	0.0056
LG01	8352022	0.0359	0.001	-0.0152	0.1314
LG01	8352545	0.0311	-0.0172	-0.0066	0.045
LG01	8356492	0.0084	0.0327	-0.0146	0.1224
LG01	8361904	-0.0235	-0.0231	-0.0172	-0.0235
LG01	8371876	0.0038	0.0038	0.0141	-0.0222
LG01	8372131	0.1262	-0.0085	0.0445	0.0586
LG01	8373238	-0.0211	-0.0217	-0.0156	-0.0162
LG01	8374684	-0.0063	0.0624	0.0249	0.01
LG01	8376359	0.0046	0.0077	0.0082	-0.0247
LG01	8393115	-0.0173	-0.0054	-0.0146	0.0195
LG01	8393403	0.0117	0.0292	-0.0126	0.1162
LG01	8405944	-0.0168	-0.0217	-0.015	-0.0205
LG01	8454826	-0.01	-0.0211	-0.0106	-0.0102
LG01	8474684	0.0304	-0.0185	-0.0229	0.0685
LG01	8500453	-0.0113	0.0969	-0.01	0.1462
LG01	8539563	0.0251	-0.0223	-0.0028	0.0254
LG01	8548126	-0.0002	-0.0221	-0.0108	-0.0032
LG01	8590168	0.025	-0.0095	0.0089	-0.0059
LG01	8622616	-0.0252	0.0589	0.0011	0.0625
LG01	8623657	0.004	0.0283	-0.0168	0.1197
LG01	8641215	0.0238	0	-0.0001	0.0253
LG01	8641225	0.0213	0	-0.0001	0.0213
LG01	8661956	-0.0079	-0.0229	-0.0133	-0.0149
LG01	8686601	0.028	-0.02	0.0032	0.0074
LG01	8729493	0.0261	0.0457	0.0432	-0.0201
LG01	8729691	-0.0238	0.0188	-0.0047	0.0216
LG01	8729705	-0.0031	-0.0195	-0.0101	0.0007
LG01	8729723	0.0103	0.0133	-0.0165	0.0979
LG01	8729882	0.2164	0.1702	0.1879	-0.0164
LG01	8733285	0.0868	-0.0131	0.0277	0.0469
LG01	8733309	0.0868	-0.0084	0.0343	0.0332
LG01	8747739	0.0129	0.0185	0.0246	-0.0296
LG01	8747798	-0.0141	-0.0219	-0.0156	-0.0116
LG01	8750973	0.0002	0.0578	0.0347	-0.003
LG01	8755518	0.012	-0.0304	-0.0105	0.0308
LG01	8791217	-0.0261	0.0482	-0.0027	0.0361
LG01	8791219	0.0106	-0.0234	0.0002	-0.0132
LG01	8803877	-0.0189	-0.0215	-0.0153	-0.0194
LG01	8804612	-0.0131	-0.0182	-0.0168	0.0004
LG01	8905083	-0.018	0.0257	-0.0038	0.021
LG01	8918077	0.2127	0.0042	0.0824	0.1188
LG01	8951559	0.2314	-0.0206	0.0832	0.167
LG01	8951795	0.1272	0.0077	-0.008	0.2585
LG01	8951894	-0.021	-0.0131	-0.0149	-0.0084
LG01	8952101	0.0357	-0.0236	-0.0067	0.0479
LG01	8989482	0.0161	0.0036	0.0145	-0.0237
LG01	9050530	-0.0136	-0.0159	-0.0092	-0.0164
LG01	9050595	-0.0175	-0.0198	-0.0135	-0.0167
LG01	9062269	0.0016	0.0022	0.009	-0.0176
LG01	9092075	0.1469	-0.0169	0.0245	0.1891
LG01	9100675	-0.0143	0.0186	-0.0117	0.0502
LG01	9106214	-0.0172	0.0181	-0.0107	0.0462
LG01	9119922	0.1111	0.0546	0.1229	0.0011
LG01	9119955	-0.0193	-0.0209	-0.0152	-0.0203
LG01	9126291	0.0053	-0.0234	-0.0102	0.0048
LG01	9126311	0.0058	0.0173	0.0206	-0.0219
LG01	9163262	-0.0113	-0.0216	-0.014	-0.0029
LG01	9163295	0.0141	-0.0188	-0.0137	0.0445
LG01	9192269	-0.0159	-0.0093	-0.0057	-0.0172
LG01	9204258	-0.018	-0.0127	-0.0104	-0.0197
LG01	9209724	0.1393	0.0047	0.0668	0.0637
LG01	9228482	0.1877	-0.0272	0.0464	0.1552
LG01	9228779	0.231	-0.0237	0.0576	0.1964
LG01	9240523	0.0913	-0.0126	0.0009	0.1604
LG01	9240741	0.0445	-0.0242	-0.0053	0.0745
LG01	9248266	0.0659	-0.028	-0.0011	0.0938
LG01	9248351	0.1325	-0.0295	0.0244	0.1195
LG01	9296968	0.113	0.0478	0.0059	0.2478
LG01	9332534	-0.0022	0.0656	0.0064	0.1126
LG01	9337863	-0.0135	-0.0119	-0.017	0.0165
LG01	9337881	0.1011	0.0112	0.051	0.0087
LG01	9337888	-0.0182	-0.014	-0.0174	0.0041
LG01	9338057	-0.0126	-0.002	-0.015	0.0256
LG01	9338545	-0.0139	-0.0139	-0.0105	-0.0138
LG01	9338574	-0.015	0.0119	-0.0115	0.0443
LG01	9353203	-0.0238	-0.0004	-0.0097	-0.0025
LG01	9353307	0.1107	0	0.0352	0.1107
LG01	9353357	-0.0174	0.0038	-0.0022	-0.0135
LG01	9377988	0.2375	0.1085	0.193	0.0215
LG01	9378024	0.3143	-0.0081	0.0778	0.3889
LG01	9419344	0.004	-0.0224	-0.0162	0.0322
LG01	9423179	0.4809	0.0041	0.1361	0.5678
LG01	9439868	-0.0194	0.0015	-0.0068	-0.0088
LG01	9440316	0.197	-0.0046	0.0904	0.0908
LG01	9440786	0.0098	0.0841	-0.0078	0.1999
LG01	9485027	0.1839	-0.0249	0.0272	0.178
LG01	9485220	0	0.1146	0.036	0.1178
LG01	9497072	-0.0081	-0.0202	-0.0114	-0.0132
LG01	9497089	0.0521	-0.021	0.0008	0.0401
LG01	9502801	0.3899	-0.0122	0.077	0.466
LG01	9502804	0.0266	-0.0218	-0.0056	0.0191
LG01	9502894	0.2597	-0.0206	0.0406	0.2803
LG01	9502996	0.0562	-0.0001	0.0302	-0.0034
LG01	9514832	0.7344	0.0079	0.231	0.8173
LG01	9535717	0.185	-0.0159	0.052	0.1247
LG01	9555747	0.1589	-0.012	0.0706	0.1016
LG01	9567512	0.069	-0.0122	-0.0124	0.1077
LG01	9601981	0.3825	0.072	0.0119	0.6227
LG01	9602087	0.3733	0.0268	0.0259	0.5464
LG01	9602279	0.0595	-0.0342	-0.0062	0.0491
LG01	9632029	0.055	-0.0048	-0.017	0.1077
LG01	9632218	0.6347	-0.0171	0.1822	0.7135
LG01	9635720	-0.0025	-0.0025	-0.0155	0.0378
LG01	9679410	0.1345	0.0285	0.0954	0.0205
LG01	9679424	0.4874	0.007	0.151	0.5658
LG01	9685665	-0.0008	-0.0199	-0.0141	0.0081
LG01	9685668	0.0979	0.001	0.0122	0.1575
LG01	9807099	0.0857	0.0498	-0.0159	0.2795
LG01	9810892	-0.0087	-0.0082	-0.0167	0.035
LG01	9817527	0.0151	-0.0055	-0.0144	0.0689
LG01	9817573	0.0075	-0.02	-0.0073	0.0037
LG01	9869998	0.0745	-0.0169	0.0019	0.0942
LG01	9871361	-0.0204	-0.0215	-0.0149	-0.0093
LG01	9871366	-0.0234	-0.0195	-0.0158	-0.0096
LG01	9874553	0.0718	0.0701	-0.0187	0.2843
LG01	9878858	0.0136	-0.0126	-0.0149	0.0621
LG01	9878876	0.0103	0.0461	0.0319	-0.0106
LG01	9878882	0.0103	0.0541	0.0357	-0.0073
LG01	9878892	0.0045	0.056	0.0332	-0.003
LG01	9878893	0.0045	0.056	0.0332	-0.003
LG01	9878912	-0.0096	0.069	0.0279	0.0208
LG01	9878918	-0.0059	0.0904	0.0373	0.0297
LG01	9879980	-0.0154	-0.0004	-0.0026	-0.0125
LG01	9880202	-0.0227	0.0044	-0.0061	0.0009
LG01	9880830	0.0051	0.0591	0.0318	-0.0002
LG01	9880896	0.1077	0	0.0323	0.1042
LG01	9888940	-0.0021	-0.0089	0.0007	-0.0216
LG01	9888944	-0.0187	0.0036	-0.0052	-0.0096
LG01	9889214	0.0569	0.0154	0.0428	-0.0154
LG01	9910073	0.0158	-0.0068	0.0102	-0.0168
LG01	9929548	0.0154	-0.0185	-0.0118	0.0448
LG01	9929592	-0.017	-0.0036	-0.0149	0.0106
LG01	9929623	0.0655	-0.0121	-0.0095	0.136
LG01	9938190	-0.0224	-0.0236	-0.0168	-0.0215
LG01	9938354	-0.0278	-0.0215	-0.0178	-0.0238
LG01	9962195	0.052	0.0984	0.0726	-0.0151
LG01	9988212	-0.0165	0.019	-0.0166	0.0456
LG01	10005490	-0.0283	-0.0264	-0.0174	-0.0168
LG01	10145316	0.0835	-0.001	0.0367	0.0189
LG01	10155659	-0.0063	-0.0227	-0.0097	-0.0201
LG01	10225977	0.1175	-0.0185	-0.0042	0.1579
LG01	10229608	0.0235	0.0924	-0.0181	0.205
LG01	10268701	0.007	0.0803	-0.0187	0.1847
LG01	10268769	-0.0017	0.0888	-0.0153	0.1854
LG01	10347531	0.0075	-0.0238	-0.008	0.0075
LG01	10398875	0.3708	-0.0048	0.1414	0.2662
LG01	10417249	0.6964	0.0148	0.2668	0.6083	selected for discrimination KBI-BOR
LG01	10444587	0.7608	-0.0149	0.2497	0.7931
LG01	10499952	0.016	-0.0125	-0.0153	0.0472
LG01	10551025	-0.017	-0.0012	-0.0179	0.0183
LG01	10553248	0.0787	-0.0262	0.0013	0.1164
LG01	10679334	0.039	-0.0051	0.0202	-0.0143
LG01	10691925	0.0401	-0.0239	0.0023	0.0244
LG01	10804426	0.1059	-0.0193	0.0157	0.0846
LG01	10804434	0.1059	-0.0203	0.0141	0.0909
LG01	10804447	0.0022	-0.018	-0.0129	0.0083
LG01	10804475	0.3877	-0.0238	0.1304	0.3877
LG01	10804600	0.22	-0.0162	0.0132	0.2708
LG01	10883764	0.0129	-0.012	0.0057	-0.0173
LG01	10889129	0.1085	0	0.0276	0.1149
LG01	10935100	-0.012	-0.0243	-0.0208	0.0053
LG01	10964291	-0.014	-0.0182	-0.0174	0.0041
LG01	11051167	0.103	0.0303	0.0968	0.0078
LG01	11079618	-0.0174	-0.0135	-0.0166	0.0038
LG01	11151293	0.0972	-0.0216	0.009	0.094
LG01	11151937	-0.0154	-0.015	-0.0106	-0.0224
LG01	11165436	-0.0024	-0.0254	-0.0093	-0.0086
LG01	11165640	0.0307	-0.0206	0.0093	-0.0045
LG01	11165730	0.0045	0.0287	0.0243	-0.0111
LG01	11165830	0.0272	-0.0304	0.0006	0.0129
LG01	11165866	0.0151	-0.0302	-0.0033	0.0045
LG01	11166584	0.0461	0.0132	0.0383	-0.0189
LG01	11169588	0.0776	0.0776	0.1263	0
LG01	11212428	0.173	0.004	0.0709	0.102
LG01	11231990	0.2607	0.0071	0.0241	0.4211
LG01	11255706	0.0064	0.0361	-0.0145	0.124
LG01	11256028	0.0968	-0.0119	0.0304	0.0477
LG01	11256035	0.115	-0.0112	0.0382	0.0598
LG01	11256224	-0.0086	-0.0036	-0.0159	0.0326
LG01	11292267	-0.0146	-0.0236	-0.0151	-0.0163
LG01	11345390	0.0506	0.0013	-0.0041	0.1077
LG01	11383969	0.0541	0.0656	0.0855	-0.0249
LG01	11418879	0.554	-0.0139	0.1122	0.6115
LG01	11419116	0.1401	-0.0055	-0.0056	0.2104
LG01	11420812	-0.0072	-0.0184	-0.007	-0.0215
LG01	11458811	0.0268	-0.0115	-0.0097	0.0737
LG01	11485665	0.0591	-0.0222	0.0087	0.0658
LG01	11487220	-0.0004	-0.0222	-0.0108	0.0034
LG01	11487518	0.0436	0	0.0074	0.0472
LG01	11487772	-0.0004	-0.0161	-0.0051	-0.0153
LG01	11491969	0.123	0.002	0.019	0.1871
LG01	11493535	0.066	-0.0019	0.0241	0.0229
LG01	11495006	0.038	-0.0023	0.0161	-0.0061
LG01	11495138	0.4333	0.023	0.1892	0.3005
LG01	11496868	0.066	0	0.0166	0.0682
LG01	11496896	-0.0163	0.0033	-0.0174	0.0268
LG01	11496920	0.0257	-0.0222	-0.0038	0.0312
LG01	11503065	-0.0004	-0.0222	-0.0108	0.0034
LG01	11505391	0.1085	-0.002	0.0369	0.059
LG01	11514341	0.22	0.0213	0.0863	0.1214
LG01	11514388	0.0478	-0.0039	0.0154	0.0084
LG01	11522555	0.223	-0.0019	0.0839	0.1804
LG01	11524504	0.0714	0	0.0166	0.0761
LG01	11530150	0.075	0	0.0227	0.0669
LG01	11562530	0.0971	-0.0179	0.0014	0.1341
LG01	11576865	0.0999	-0.019	0.0209	0.088
LG01	11580867	0.0325	-0.0086	-0.0093	0.0861
LG01	11590721	0.0789	0.0732	0.0593	-0.0273
LG01	11632151	0.0088	0.0504	-0.0164	0.1574
LG01	11662447	0.0662	0.0724	-0.0144	0.2356
LG01	11662510	0.0423	0.0761	-0.0191	0.2139
LG01	11662533	0.0799	0.0761	-0.0147	0.2602
LG01	11680036	-0.004	0.0591	0.0336	0.0005
LG01	11680228	0.0299	-0.0118	-0.0174	0.066
LG01	11680500	-0.0203	-0.0135	-0.018	0.0036
LG01	11680709	-0.0285	0.0695	0.0035	0.0583
LG01	11687294	-0.0119	-0.0102	-0.0052	-0.0238
LG01	11687310	-0.0229	-0.0246	-0.0175	-0.0215
LG01	11695610	-0.0179	0.095	-0.0179	0.1286
LG01	11770546	-0.0231	0.0455	0.0052	0.0455
LG01	11770777	0.019	-0.0196	-0.0135	0.0574
LG01	11770788	-0.0164	-0.0238	-0.0155	-0.0087
LG01	11819840	-0.0172	-0.0253	-0.0164	-0.025
LG01	11859265	0.0335	-0.0133	0.0102	0.0051
LG01	11877929	0.0017	-0.0027	0.0094	-0.0243
LG01	11879680	0.0059	0.1794	0.0878	0.0725
LG01	11965379	-0.0012	0.0581	0.0203	0.0077
LG01	11965432	-0.0236	-0.0247	-0.0168	-0.0197
LG01	12045705	0.0189	-0.0255	-0.0081	0.0259
LG01	12045993	0.0151	0.0158	-0.0182	0.1199
LG01	12072000	0.011	0.0131	0.019	-0.0251
LG01	12080300	-0.0204	-0.0211	-0.0158	-0.0192
LG01	12163082	-0.0027	-0.0172	-0.0087	-0.002
LG01	12181382	0.0228	-0.003	0.0182	-0.0163
LG01	12200209	-0.0077	0.0738	0.0366	0.0282
LG01	12200913	0.0521	0.1018	0.0573	-0.0132
LG01	12202913	0.1381	0	0.0476	0.1421
LG01	12205928	0.1045	0.0238	0.011	0.2005
LG01	12205938	0.0991	0.025	0.01	0.1963
LG01	12217246	0.0216	-0.0255	-0.009	0.0352
LG01	12218834	-0.0232	-0.0111	-0.0139	-0.0091
LG01	12228021	0.0136	0.0038	-0.015	0.0856
LG01	12228071	0.0586	-0.0031	-0.0076	0.1357
LG01	12228204	-0.0135	0.098	0.037	0.0595
LG01	12252082	-0.003	-0.003	0.0011	-0.0224
LG01	12252453	0.101	-0.0143	0.0386	0.027
LG01	12254634	0.1256	0.0051	0.0567	0.0205
LG01	12261465	0.0908	-0.016	0.0263	0.0224
LG01	12285453	-0.0159	0.1195	0.0211	0.1214
LG01	12289160	-0.0031	0.0013	-0.0151	0.0533
LG01	12313399	-0.0216	-0.0122	-0.0124	-0.0148
LG01	12313400	-0.0216	-0.0122	-0.0124	-0.0148
LG01	12334511	0.0078	0.0298	0.0215	-0.0177
LG01	12349569	-0.0292	-0.0132	-0.015	-0.0137
LG01	12375736	-0.0175	-0.0156	-0.0131	-0.013
LG01	12375820	-0.0243	-0.0189	-0.016	-0.0204
LG01	12405444	0.0273	-0.0183	-0.0095	0.0653
LG01	12456643	0.0041	-0.0307	-0.0096	-0.0302
LG01	12474222	0.0818	-0.0009	0.0385	0.0098
LG01	12480492	-0.0165	-0.0231	-0.0156	-0.0165
LG01	12480519	-0.0165	-0.0179	-0.0171	-0.0001
LG01	12492559	0.0062	0.0561	0.0338	-0.0098
LG01	12500888	-0.0289	-0.0034	-0.0114	-0.0095
LG01	12503716	-0.0181	-0.0153	-0.0093	-0.0248
LG01	12504074	-0.0272	0.0013	-0.0095	-0.0067
LG01	12504130	0.0028	-0.0168	-0.0158	0.0276
LG01	12504501	-0.0177	-0.0022	-0.0026	-0.0226
LG01	12504502	-0.0177	-0.0022	-0.0026	-0.0226
LG01	12538948	0.0667	0.0483	-0.0175	0.2497
LG01	12540219	0.0228	0.0483	-0.0162	0.1911
LG01	12585110	0.0058	-0.0205	-0.0051	-0.0077
LG01	12589703	-0.0118	-0.0214	-0.0149	-0.003
LG01	12592727	0.0989	-0.0194	0.0092	0.138
LG01	12594420	-0.0161	0.0036	-0.0184	0.052
LG01	12594812	0.0481	-0.0284	0.003	0.0287
LG01	12594825	-0.0198	-0.0236	-0.0172	-0.0165
LG01	12602232	0.0064	-0.0177	-0.0156	0.0566
LG01	12602401	-0.0005	0.0013	-0.0152	0.0555
LG01	12602846	-0.0031	0.0233	0.0074	-0.0125
LG01	12603430	0.0274	0.0138	0.0227	-0.0207
LG01	12603434	-0.0208	0.0143	-0.0084	0.0203
LG01	12603578	-0.0174	0.0235	-0.0101	0.0365
LG01	12603705	0.0053	-0.0215	-0.0166	0.0229
LG01	12603823	0.0071	0.0236	0.0279	-0.021
LG01	12604004	-0.0205	-0.0255	-0.0168	-0.013
LG01	12604160	0.0038	-0.0172	-0.0153	0.0285
LG01	12604180	-0.0237	0.016	-0.0069	0.0242
LG01	12608428	-0.0225	-0.0165	-0.0151	-0.0174
LG01	12608457	0.0063	0.0041	0.0162	-0.0227
LG01	12608750	0.0631	-0.0221	0.0072	0.0631
LG01	12614794	0.0417	-0.0239	0.007	0.0098
LG01	12619436	-0.0196	-0.0225	-0.0162	-0.0181
LG01	12628158	-0.0174	0.0253	-0.0147	0.0496
LG01	12628172	-0.0203	-0.0035	-0.01	-0.0083
LG01	12628181	-0.0203	-0.0035	-0.01	-0.0083
LG01	12628446	-0.02	-0.0188	-0.0144	-0.0188
LG01	12628701	-0.0042	-0.0036	0.0003	-0.0258
LG01	12663089	-0.0229	-0.003	-0.0136	0.0033
LG01	12666088	0.0167	-0.0225	-0.0081	0.0211
LG01	12688970	-0.0209	-0.0209	-0.0156	-0.0206
LG01	12689532	-0.0035	-0.0009	0.0046	-0.0207
LG01	12698608	0.0208	-0.0151	-0.011	0.0435
LG01	12698612	-0.0209	0.0255	-0.003	0.0301
LG01	12698641	0.0238	-0.0194	-0.0079	0.0294
LG01	12699408	-0.0168	0.0303	-0.0065	0.0498
LG01	12769426	-0.0189	-0.0255	-0.0207	-0.0164
LG01	12769440	-0.0172	-0.0096	-0.0162	0.0127
LG01	12769760	-0.0184	-0.0249	-0.0178	-0.013
LG01	12769909	-0.021	0.0115	-0.008	0.0232
LG01	12778022	0.0771	0.0086	0.0408	-0.0023
LG01	12796179	-0.018	0.0692	0.0143	0.0463
LG01	12967700	-0.0156	-0.0227	-0.0127	-0.0165
LG01	13024904	-0.0046	-0.0046	-0.0011	-0.0211
LG01	13024906	-0.0046	-0.0046	-0.0011	-0.0211
LG01	13075120	0.0512	-0.0329	-0.0077	0.069
LG01	13075151	-0.0263	-0.0267	-0.02	-0.0238
LG01	13075152	-0.0263	-0.0267	-0.02	-0.0238
LG01	13135347	0.0958	0.0034	0.0452	0.0166
LG01	13155166	-0.0027	0.0011	0.0047	-0.0206
LG01	13155167	-0.0027	0.0011	0.0047	-0.0206
LG01	13162724	-0.0172	-0.0194	-0.0128	-0.0219
LG01	13166238	-0.0107	0.0642	-0.0088	0.1411
LG01	13184876	-0.0239	-0.0135	-0.0146	-0.0163
LG01	13219311	0.0091	-0.0286	-0.0147	0.0116
LG01	13222989	-0.0238	-0.0077	-0.0128	-0.0077
LG01	13223043	-0.0178	-0.0074	-0.0151	0.0127
LG01	13227679	-0.0123	-0.0147	-0.0079	-0.0196
LG01	13227779	-0.0178	-0.0212	-0.0156	-0.0154
LG01	13228586	-0.0228	-0.0224	-0.0155	-0.0216
LG01	13228699	0.0555	-0.0243	0.0089	0.0481
LG01	13231583	-0.024	-0.0197	-0.0155	-0.0194
LG01	13231758	-0.0156	-0.0172	-0.0092	-0.025
LG01	13234936	0.0053	-0.0249	-0.0079	-0.0053
LG01	13255322	-0.0207	-0.0169	-0.0175	-0.0142
LG01	13291866	0.0068	0.0168	0.014	-0.0227
LG01	13294646	0.0011	-0.0224	-0.0088	0.0001
LG01	13294904	0.0952	0.0336	0.0517	0.0011
LG01	13309977	0.1228	0.0132	0.0631	0.0194
LG01	13310266	0.0388	-0.0258	-0.0072	0.0551
LG01	13347736	-0.0303	-0.0121	-0.0236	-0.0079
LG01	13358814	-0.0216	-0.0087	-0.0133	-0.0087
LG01	13359067	-0.0175	0.0527	-0.0194	0.1153
LG01	13361289	-0.0046	0.0086	-0.0119	0.0519
LG01	13362622	0.0418	0	0.0077	0.0436
LG01	13363133	0.1275	-0.0212	0.0192	0.0973
LG01	13363484	-0.0088	-0.0183	-0.0207	0.0132
LG01	13373532	0.0225	-0.0228	-0.008	0.0151
LG01	13373539	0.0004	-0.0221	-0.0108	0.0004
LG01	13390907	0.0568	0	0.009	0.0568
LG01	13412964	0.0017	0.0701	0.0326	0.0058
LG01	13439841	-0.0148	-0.0355	-0.0167	-0.0185
LG01	13439934	0.014	-0.0177	-0.0009	-0.0042
LG01	13439988	0.0596	-0.025	0.0071	0.045
LG01	13440024	0.0472	0.0031	0.0282	-0.0145
LG01	13440034	0.0867	-0.0178	0.0259	0.0407
LG01	13480389	-0.0173	0.0086	0.0025	-0.0235
LG01	13514509	0.0456	-0.0088	-0.0168	0.0938
LG01	13514579	0.0281	0.0043	-0.0172	0.0924
LG01	13576453	-0.0194	0.0913	0.0162	0.0656
LG01	13580247	0.0238	0	-0.0005	0.0268
LG01	13580294	0.0952	0	0.0275	0.0952
LG01	13584940	0.0053	-0.0005	-0.0157	0.0651
LG01	13595181	-0.0185	0.0049	-0.0033	-0.0136
LG01	13598129	0.1349	0.0485	-0.0215	0.3214
LG01	13601339	-0.0225	-0.0189	-0.0164	-0.0159
LG01	13601532	0.0071	-0.0211	-0.0102	0.0249
LG01	13612786	-0.0121	-0.0227	-0.0112	-0.0215
LG01	13613165	-0.0106	0.0435	-0.0122	0.1047
LG01	13613422	0.1311	0.0257	0.0658	0.0227
LG01	13613469	-0.0163	-0.0174	-0.0169	-0.0005
LG01	13613500	0.0868	0.0846	0.0724	-0.0209
LG01	13614462	-0.0175	0.0123	-0.0147	0.0361
LG01	13615877	0.1962	-0.0261	0.0356	0.2094
LG01	13615936	0.1928	-0.0212	0.0332	0.2204
LG01	13616074	-0.0146	0.0332	0.0156	0.0033
LG01	13616097	-0.0149	-0.0098	-0.0073	-0.0204
LG01	13616139	-0.02	-0.0238	-0.019	-0.0099
LG01	13616213	0.2986	-0.0119	0.0832	0.2372
LG01	13616226	0.0868	-0.0101	0.0068	0.1457
LG01	13616308	-0.0235	-0.0235	-0.0175	-0.0231
LG01	13617828	0.0017	0.0349	0.0164	-0.0151
LG01	13619807	-0.003	0.1108	0.0446	0.0392
LG01	13620266	-0.0249	-0.0095	-0.012	-0.0167
LG01	13623297	0.012	-0.0201	0.001	-0.0161
LG01	13624285	-0.0184	0.0053	-0.0026	-0.0152
LG01	13625557	0.1508	-0.0286	0.0327	0.134
LG01	13625633	-0.0032	0.0389	0.0192	-0.0078
LG01	13626928	0.2072	-0.0197	0.0352	0.2223
LG01	13628077	0.0159	0.0022	-0.0151	0.0804
LG01	13628168	0.0654	-0.009	0.0378	0.0213
LG01	13630060	-0.0165	-0.0221	-0.0153	-0.0149
LG01	13630143	0	-0.0022	-0.0101	0
LG01	13630495	-0.0172	-0.0155	-0.0113	-0.0245
LG01	13649437	0.0208	-0.0225	-0.0027	0.0168
LG01	13652199	0.0691	-0.0232	0.0083	0.0743
LG01	13682268	-0.0156	-0.0227	-0.0151	-0.0142
LG01	13682472	-0.0102	-0.0114	-0.0148	0.0156
LG01	13724658	-0.0098	-0.017	-0.0163	0.0003
LG01	13728456	-0.0035	0.002	-0.018	0.059
LG01	13752951	0.1399	-0.0172	0.0227	0.1898
LG01	13752966	-0.0163	0.0691	0.02	0.0347
LG01	13753019	-0.0156	-0.0252	-0.02	0.0033
LG01	13777953	0.1214	0.0026	0.0586	0.0274
LG01	13795444	-0.0195	-0.0127	-0.0145	-0.0095
LG01	13795651	0.1007	-0.0011	0.0532	0.0415
LG01	13813018	0.0026	0.0003	0.007	-0.0158
LG01	13863374	0.0048	0.1782	0.0712	0.0804
LG01	13877491	0.1375	0.0392	0.0845	0.005
LG01	13916481	0.0427	-0.0101	0.0199	0.0034
LG01	13930051	0.1217	-0.0174	0.0283	0.0849
LG01	13938317	-0.0021	-0.0224	-0.0106	-0.0021
LG01	14056807	-0.0202	0.0149	0.0016	-0.0174
LG01	14112750	0.5023	0.0075	0.0694	0.6341
LG01	14129727	0.0558	-0.0068	0.0216	0.0133
LG01	14169363	0.0186	-0.0243	-0.0043	0.0017
LG01	14204021	0.0178	-0.0187	-0.0117	0.0385
LG01	14213733	-0.0236	-0.0211	-0.0173	-0.0185
LG01	14213750	0.0098	0.021	0.0248	-0.021
LG01	14213826	-0.0164	-0.0138	-0.012	-0.0268
LG01	14217179	-0.0214	0.0048	-0.0067	-0.0061
LG01	14223140	0.0028	-0.0166	-0.0063	-0.0028
LG01	14223143	0.0116	-0.0163	-0.0095	0.0288
LG01	14223217	-0.0171	0.0016	-0.0113	0.0086
LG01	14223496	-0.0144	-0.0091	-0.0121	-0.0054
LG01	14251310	0.0061	-0.0195	-0.0118	0.0114
LG01	14251346	-0.0156	0.0308	-0.0072	0.0691
LG01	14251357	-0.0247	-0.0252	-0.0183	-0.0227
LG01	14270723	0	0.0336	0.0016	0.0336
LG01	14270764	-0.0174	-0.0149	-0.0122	-0.0268
LG01	14270788	-0.0189	-0.0115	-0.012	-0.0225
LG01	14280008	-0.0131	0.0074	-0.0014	-0.0147
LG01	14317651	0.0287	0.0158	0.0253	-0.0137
LG01	14317708	0.0399	0.0006	0.0226	-0.006
LG01	14320332	-0.0162	-0.0155	-0.0126	-0.0168
LG01	14391015	-0.0077	-0.0097	-0.0154	0.0231
LG01	14585450	-0.0215	-0.0208	-0.0173	-0.0196
LG01	14585456	-0.0211	-0.0208	-0.0162	-0.0239
LG01	14585698	-0.0244	-0.0188	-0.0168	-0.0218
LG01	14650469	-0.0233	-0.0063	-0.0133	-0.0097
LG01	14656566	-0.004	-0.0128	-0.0046	-0.0183
LG01	14656966	0.1216	0.0059	-0.0056	0.2393
LG01	14677048	-0.0105	0.0084	-0.0163	0.0484
LG01	14677217	0.0158	-0.014	-0.0123	0.0555
LG01	14804940	-0.0268	-0.0241	-0.0195	-0.0223
LG01	14854522	0.0238	-0.0019	0.008	-0.0121
LG01	14965902	-0.0037	-0.0151	-0.015	0.0323
LG01	14985104	-0.0196	-0.0219	-0.0154	-0.0121
LG01	14985289	0.0455	0.0273	0.0328	-0.0206
LG01	14990193	-0.0266	-0.0298	-0.0207	-0.0235
LG01	14990470	0.0935	-0.0236	0.0079	0.0782
LG01	14990563	0.0846	-0.0218	0.0072	0.0636
LG01	14994029	-0.0204	0.0038	-0.0041	-0.0114
LG01	15183814	0	-0.0351	-0.0171	0.0238
LG01	15189992	0.0527	0.0549	0.0557	-0.0211
LG01	15197894	-0.0212	-0.0243	-0.0175	-0.0119
LG01	15198052	0.1249	-0.0224	0.0203	0.1362
LG01	15209225	-0.0167	-0.0173	-0.0134	-0.0247
LG01	15280788	-0.0205	-0.0026	-0.0102	0.0004
LG01	15327952	0.0274	-0.0213	-0.0154	0.0494
LG01	15328456	0.0106	-0.0202	-0.0077	0.0071
LG01	15328985	0.0381	-0.0136	0.0111	0.0082
LG01	15329444	-0.0243	-0.0225	-0.0174	-0.0228
LG01	15329531	-0.0239	-0.0196	-0.0178	-0.0046
LG01	15329546	0.1167	-0.0028	0.0525	0.0419
LG01	15329865	-0.0163	-0.0028	-0.0169	0.0225
LG01	15330030	0	0.0044	-0.0219	0.098
LG01	15335683	-0.0229	-0.0178	-0.0148	-0.0128
LG01	15351921	0.0691	-0.0009	0.0409	-0.0111
LG01	15410281	0.109	0.0213	0.0679	0.0082
LG01	15445146	0.119	0	0.0352	0.1222
LG01	15459796	-0.0059	0.0049	0.0066	-0.0238
LG01	15461988	0.012	0.0494	0.0377	-0.0127
LG01	15470350	-0.0125	-0.014	-0.0063	-0.0227
LG01	15487184	0.0265	0.0935	-0.0078	0.2338
LG01	15570757	0.092	0.0952	-0.0111	0.3016
LG01	15571172	0.001	0.018	-0.0105	0.0682
LG01	15571359	0.001	0.0148	-0.0108	0.0632
LG01	15571592	-0.0149	-0.0149	-0.0097	-0.0227
LG01	15571948	-0.0007	-0.0157	-0.0112	0.0105
LG01	15572240	0	0.0969	0.0263	0.103
LG01	15573362	0.0932	-0.0078	0.0021	0.1514
LG01	15573382	-0.0054	-0.0227	-0.0118	-0.0054
LG01	15573419	-0.0093	0.0048	-0.0125	0.035
LG01	15573560	-0.0172	0.0014	-0.0132	0.0276
LG01	15573827	0.0542	-0.0225	-0.0002	0.0496
LG01	15573942	-0.018	0.0471	0.0003	0.0707
LG01	15573988	0.0872	-0.0001	0.0502	0.0253
LG01	15580930	0.069	0.0738	0.1169	0
LG01	15580996	0.0238	-0.001	0.0086	-0.0135
LG01	15581130	0.0572	0.0572	0.0998	0
LG01	15615317	0.0154	0.2108	0.0935	0.108
LG01	15618817	0.0567	-0.0204	0.0066	0.051
LG01	15621558	0.1585	-0.0121	0.0064	0.2292
LG01	15764489	-0.0189	-0.0181	-0.0164	-0.0077
LG01	15793128	0.1172	-0.0203	0.0316	0.0875
LG01	15845365	0.309	0.0062	0.0481	0.4187
LG01	15846497	0.2982	-0.0281	0.067	0.3134
LG01	15846584	0.0215	-0.0194	-0.0158	0.0378
LG01	15846611	0.0248	-0.0206	-0.0212	0.0602
LG01	15849009	0.1887	0.0094	-0.0049	0.3173
LG01	15851461	0.0917	-0.0092	-0.0156	0.1874
LG01	15865960	0.122	-0.0115	0.0396	0.0584
LG01	15867044	-0.0005	0.0151	-0.015	0.0822
LG01	15879571	0.2164	-0.0207	0.0142	0.2946
LG01	15879614	0.1159	-0.0163	0.0255	0.0857
LG01	15888798	0.2115	0.0327	0.1218	0.0636
LG01	15888818	0.1853	0.0335	0.115	0.0429
LG01	15888829	0.1553	0.0179	0.0891	0.0371
LG01	15894129	0.5766	-0.0266	0.1824	0.5684
LG01	15896554	0.5563	0.0595	0.1593	0.696
LG01	15896870	0.1756	-0.0185	0.0137	0.2196
LG01	15943396	0.2258	0.0078	0.1061	0.123
LG01	15943408	0.3468	0.0921	0.2233	0.0995
LG01	15944474	0.4633	0.0033	0.2145	0.3215
LG01	15944475	0.4425	-0.014	0.1908	0.3347
LG01	15951992	0.1852	-0.0244	0.0161	0.2124
LG01	15952021	0.2794	-0.0228	0.0321	0.3318
LG01	15961403	0.0338	-0.0132	-0.0147	0.0968
LG01	15962881	0.2443	0.1399	0.2394	0.007
LG01	15962885	0.2577	0.0259	0.1333	0.1136
LG01	15962919	0.0813	-0.0004	-0.0092	0.1844
LG01	15963005	0.1213	-0.0077	0.0069	0.197
LG01	15963009	0.1213	-0.0082	0.0082	0.1985
LG01	15963261	0.346	0.0241	0.1592	0.1934
LG01	15966848	0.0654	-0.0212	-0.0077	0.0906
LG01	15967116	0.0553	-0.0239	-0.0087	0.075
LG01	15981206	0.1469	-0.0209	0.0142	0.1393
LG01	16018277	0.0648	-0.0198	0.0211	0.0188
LG01	16030712	0.4616	0.0282	0.1344	0.5577
LG01	16060856	0.1191	-0.0229	0.0073	0.1677
LG01	16063030	-0.0265	-0.0105	-0.0158	-0.0049
LG01	16111462	0.0041	0.0019	0.0137	-0.0238
LG01	16111471	-0.0237	0.0459	-0.0024	0.073
LG01	16135453	-0.0253	-0.0185	-0.0184	-0.0281
LG01	16135564	-0.0191	-0.0212	-0.0157	-0.0212
LG01	16157004	-0.0238	0.0742	0.0073	0.0767
LG01	16157005	-0.0226	0.1071	0.0233	0.0883
LG01	16176554	-0.0197	-0.0063	-0.0073	-0.0141
LG01	16176755	0.0466	-0.02	0.0018	0.0357
LG01	16177563	0.0332	0.0359	0.0377	-0.017
LG01	16202177	0.0412	-0.0229	0.0035	0.0137
LG01	16203790	0.1104	0.004	0.0494	0.0258
LG01	16238828	0.0113	-0.0239	-0.0164	0.024
LG01	16243570	0.0996	-0.0069	0.0541	0.0456
LG01	16243690	-0.0174	-0.0227	-0.0153	-0.0174
LG01	16243713	-0.0013	0.0228	-0.0144	0.0862
LG01	16246558	-0.003	0.019	-0.0171	0.0697
LG01	16249821	-0.019	-0.0099	-0.0177	0.0116
LG01	16272145	-0.0256	-0.0226	-0.0179	-0.0235
LG01	16272788	-0.0005	-0.0203	-0.0132	0.0068
LG01	16272819	-0.0156	-0.0054	-0.0048	-0.0224
LG01	16277033	-0.019	-0.0222	-0.0141	-0.0228
LG01	16279396	-0.0153	-0.0196	-0.0145	-0.0056
LG01	16279439	0.0051	0.0168	-0.0159	0.1031
LG01	16279772	0.0117	0	-0.017	0.0595
LG01	16279790	-0.0132	0.0352	-0.0112	0.079
LG01	16279795	0.0282	-0.0188	0.0098	0.0052
LG01	16323700	-0.0149	0.0383	0.0085	0.0114
LG01	16354241	0.0621	-0.0121	-0.0082	0.1082
LG01	16361275	-0.0209	-0.0183	-0.0164	-0.0043
LG01	16379072	0.0574	0.0054	0.0326	-0.0075
LG01	16381592	-0.0121	-0.0238	-0.0109	-0.0214
LG01	16381772	0.0404	-0.0221	-0.001	0.0566
LG01	16418198	0.2074	-0.0211	0.0489	0.1814
LG01	16488082	-0.0237	0.0179	-0.01	0.0276
LG01	16488172	0.0451	0.0122	0.0369	-0.0182
LG01	16524709	0.1215	-0.0149	0.0292	0.083
LG01	16524783	0.0925	0.0024	0.0346	0.0292
LG01	16525769	-0.0093	0.0682	0.0263	0.0168
LG01	16526637	-0.0182	0.0528	0.0143	0.0232
LG01	16526693	-0.0249	0.0681	0.0131	0.0681
LG01	16526800	-0.0238	0.0654	0.0125	0.0654
LG01	16527757	-0.0208	-0.0201	-0.0139	-0.0141
LG01	16530432	-0.0102	0.0324	-0.0149	0.1032
LG01	16549394	-0.0104	-0.0161	-0.0098	-0.0142
LG01	16549913	0.0053	-0.0179	-0.0078	0.0064
LG01	16550017	0.0924	-0.0086	0.037	0.0456
LG01	16573495	-0.011	0.033	-0.0145	0.0759
LG01	16582131	0.0266	0.0253	-0.0132	0.119
LG01	16599685	0.064	0.0121	0.0409	-0.0047
LG01	16635505	-0.0244	0	-0.0135	0
LG01	16635585	-0.019	-0.0184	-0.0154	-0.0237
LG01	16655503	0.0613	0.0011	0.0342	0.0027
LG01	16656008	-0.003	-0.0186	-0.0067	-0.0167
LG01	16679111	0.3801	-0.0133	0.0914	0.4467
LG01	16693582	-0.0162	-0.0096	-0.0143	0.0053
LG01	16700776	-0.0157	-0.0101	-0.0074	-0.0245
LG01	16700798	0.0451	0.0813	-0.0179	0.271
LG01	16704040	-0.0231	-0.0215	-0.018	-0.0131
LG01	16786954	0.0123	-0.0038	-0.0185	0.0823
LG01	16786999	0.054	0.0188	-0.0183	0.1814
LG01	16790816	0.139	0.0017	-0.0037	0.252
LG01	16790946	0.1374	0.0036	-0.0036	0.252
LG01	16791651	0.0593	-0.004	-0.013	0.1416
LG01	16803688	0.048	-0.0173	0.0082	0.0181
LG01	16830107	-0.0244	-0.0105	-0.0158	-0.0062
LG01	16837471	0.128	0.0722	0.0906	-0.0156
LG01	16853293	0.038	-0.0009	0.0219	-0.0094
LG01	16853347	0.1154	-0.0261	0.0215	0.0961
LG01	16868601	-0.0201	-0.0245	-0.0172	-0.0245
LG01	16868679	-0.0249	-0.0211	-0.0173	-0.0211
LG01	16904663	0.159	-0.0176	0.026	0.1626
LG01	16911883	0.1851	-0.0143	0.0178	0.2103
LG01	16950232	0.0136	-0.0099	-0.0178	0.0631
LG01	17064448	-0.0221	-0.0043	-0.0136	-0.0078
LG01	17066307	-0.0277	0.0293	-0.0016	0.0149
LG01	17066630	-0.021	-0.0177	-0.0145	-0.0129
LG01	17142274	-0.0161	-0.0058	-0.0122	0.0048
LG01	17142283	-0.0172	-0.0058	-0.0102	-0.004
LG01	17142635	-0.023	-0.0017	-0.0116	-0.0017
LG01	17142658	0.0404	0.015	-0.0175	0.1378
LG01	17188016	-0.0238	0.0017	-0.0092	-0.0005
LG01	17188232	-0.0177	0.0121	-0.0066	0.0121
LG01	17195003	0.0472	-0.01	0.0147	0.0106
LG01	17195007	0.0472	-0.01	0.0147	0.0106
LG01	17195754	0.0484	-0.0221	0.0006	0.0712
LG01	17195759	0.1027	-0.0149	0.0358	0.0625
LG01	17203082	-0.0224	0.0411	-0.0082	0.0607
LG01	17248176	0.079	-0.0196	0.0155	0.0541
LG01	17248208	-0.0169	0.0004	-0.0099	0.0106
LG01	17248227	-0.0131	0.0175	0.0024	0.0039
LG01	17248241	0.0003	0.0268	0.0179	-0.0102
LG01	17249612	-0.0231	0.0712	0.0064	0.0625
LG01	17253127	-0.0246	-0.0286	-0.0195	-0.0103
LG01	17303321	-0.0308	-0.0211	-0.0272	0.02
LG01	17322154	-0.0195	0.0154	-0.0079	0.0271
LG01	17322425	-0.0199	0.0318	-0.0059	0.0461
LG01	17327530	0.0365	0.0106	0.035	-0.0178
LG01	17346449	-0.0221	0.0436	-0.005	0.0436
LG01	17350882	0.2348	-0.0046	0.0851	0.1665
LG01	17379958	0.0115	-0.0205	-0.0065	0.0172
LG01	17380303	0.0436	0.0436	0.0341	-0.0221
LG01	17380335	-0.023	-0.025	-0.0169	-0.0225
LG01	17380424	-0.0065	-0.0205	-0.0134	-0.0069
LG01	17382921	-0.0224	-0.0095	-0.0152	0.0042
LG01	17387881	-0.0217	0.0229	0.0025	-0.0024
LG01	17425076	0.0158	0.0343	-0.0167	0.1473
LG01	17425106	0.0849	0.0719	-0.0172	0.3084
LG01	17426468	0.0216	0.001	-0.0101	0.0738
LG01	17426587	0.0961	0.0594	0.095	-0.0166
LG01	17426649	0.0591	0.001	0.0024	0.1136
LG01	17426735	0.0071	-0.0135	-0.0126	0.041
LG01	17449512	0.0253	0.0106	-0.0155	0.098
LG01	17463207	0.0297	0.0978	-0.0141	0.2396
LG01	17470110	0.0253	-0.003	-0.0168	0.0801
LG01	17471418	0.0489	-0.0206	0.0077	0.0304
LG01	17471431	0.1284	-0.0187	0.0292	0.103
LG01	17481067	0.121	0.0079	-0.01	0.2306
LG01	17481197	0.1034	-0.0214	-0.0004	0.1462
LG01	17487564	-0.0099	-0.0122	-0.0171	0.0187
LG01	17502364	0.0738	0.0009	0.0383	0.0032
LG01	17503715	0.0255	-0.0098	-0.0123	0.0728
LG01	17503735	0.0042	-0.0199	-0.0061	-0.005
LG01	17637618	0.0595	-0.0214	-0.0074	0.0682
LG01	17658236	-0.0187	0.0181	-0.0018	0.0008
LG01	17766088	-0.0203	-0.0175	-0.0149	-0.0159
LG01	17780451	-0.0068	-0.0042	-0.0126	0.0276
LG01	17828679	0.1112	-0.0194	0.0236	0.139
LG01	17856405	0.0896	-0.0219	-0.0094	0.113
LG01	17858746	0.0012	-0.0232	-0.0087	-0.0122
LG01	17858894	-0.0204	-0.0269	-0.0178	-0.0208
LG01	17862839	0.0167	0.0232	0.042	-0.0232
LG01	17863015	0.1449	-0.0252	0.0416	0.0793
LG01	17863175	0.0378	-0.0295	-0.004	0.0316
LG01	17867537	-0.0244	-0.0249	-0.018	-0.0232
LG01	17878410	-0.0038	-0.0213	-0.0096	-0.0049
LG01	17883334	-0.0276	-0.0203	-0.0174	-0.0173
LG01	17883353	-0.0262	-0.0205	-0.0177	-0.0184
LG01	17883366	-0.0267	0.0173	-0.004	0.0022
LG01	17883428	-0.0198	0.0238	0.0043	-0.0031
LG01	17883916	0.0112	0.0981	-0.0044	0.2208
LG01	17883938	0.0167	0.0897	-0.0078	0.2285
LG01	17913349	-0.0244	-0.0156	-0.0155	-0.0156
LG01	17913404	0.0128	-0.0182	-0.0111	0.0313
LG01	17929067	-0.0168	0.0116	-0.0116	0.031
LG01	17929375	0.06	0.0282	0.0559	-0.0166
LG01	17954222	0.0515	-0.0156	0.0108	0.0202
LG01	17960492	-0.0158	-0.0216	-0.0144	-0.0224
LG01	17967720	0.0001	-0.0052	-0.019	0.0626
LG01	18036134	-0.0216	-0.0194	-0.0153	-0.0194
LG01	18036156	-0.0211	-0.0119	-0.0164	-0.0008
LG01	18036888	0.0323	-0.0246	-0.0181	0.0691
LG01	18036894	-0.0247	-0.0199	-0.0136	-0.0228
LG01	18036913	-0.0219	-0.024	-0.0158	-0.0187
LG01	18036919	0.0307	-0.0132	0.0095	-0.0091
LG01	18067435	-0.0217	-0.0277	-0.0198	-0.0298
LG01	18067586	-0.0186	-0.0091	-0.0116	-0.0064
LG01	18067683	-0.0205	-0.0248	-0.0175	-0.0276
LG01	18067979	0.0252	-0.0169	0.0036	0.0032
LG01	18068123	-0.0202	-0.0162	-0.0161	-0.0122
LG01	18068137	-0.0049	-0.0172	-0.0155	0.0205
LG01	18068924	-0.0203	0.0916	0.0208	0.0521
LG01	18087974	-0.0097	-0.0208	-0.0118	-0.0097
LG01	18088015	0.0304	-0.0186	0.0071	0.0009
LG01	18112228	-0.0243	-0.015	-0.0164	-0.0218
LG01	18158415	0.0961	0.0558	0.0744	-0.0179
LG01	18162580	-0.0303	-0.0165	-0.0194	-0.0279
LG01	18177243	0.0253	0.0224	0.0334	-0.0199
LG01	18178361	-0.0183	-0.015	-0.0108	-0.024
LG01	18178420	0.0087	-0.0012	-0.0178	0.054
LG01	18178545	-0.0248	0.0411	-0.0127	0.0798
LG01	18188202	0	0.069	0.0193	0.0666
LG01	18188247	-0.0067	-0.016	-0.0058	-0.0271
LG01	18201305	-0.0146	-0.0042	-0.0047	-0.0211
LG01	18243345	0.0335	0.0272	0.0432	-0.0321
LG01	18261293	0.0228	-0.003	0.0182	-0.0163
LG01	18278789	0.1863	-0.0055	0.0669	0.1535
LG01	18295930	-0.0218	-0.0028	-0.0131	0.0036
LG01	18311101	0.2972	-0.0172	0.092	0.3364
LG01	18311162	0.0116	-0.0079	-0.014	0.0465
LG01	18318709	-0.0065	0.0134	-0.0138	0.0652
LG01	18319115	0.0474	0.0075	0.0315	-0.0183
LG01	18319171	0.0989	-0.0201	0.0214	0.0799
LG01	18330962	0.3202	-0.0066	0.1185	0.2124
LG01	18331000	0.0738	-0.0181	0.0172	0.0496
LG01	18331004	0.0738	-0.0181	0.0172	0.0496
LG01	18331029	-0.0139	-0.0106	-0.0077	-0.0197
LG01	18366592	0.1926	-0.0197	0.0526	0.1786
LG01	18392632	0.0572	0.0271	-0.0166	0.1958
LG01	18414281	0.0546	-0.0201	-0.0013	0.0606
LG01	18528424	0.0156	-0.0206	-0.0108	0.0214
LG01	18555854	0.0926	-0.02	0.0189	0.0738
LG01	18556056	-0.0032	-0.0086	-0.0014	-0.021
LG01	18581071	0	0.1741	0.0607	0.178
LG01	18581764	0.0697	-0.0172	0.022	0.0367
LG01	18584184	0.1011	0.0522	0.0818	-0.0125
LG01	18584188	-0.0092	-0.015	-0.0162	0.0094
LG01	18584202	0.1103	0.0703	0.0969	-0.016
LG01	18584610	0.0603	0.0208	0.0478	-0.01
LG01	18593772	0.0558	-0.0251	0.0009	0.0586
LG01	18594285	0.1254	0.0105	0.0694	0.0153
LG01	18638343	-0.0036	-0.0249	-0.0098	-0.0057
LG01	18638451	0.0984	0.0154	0.0483	0.0145
LG01	18638702	0.0028	-0.01	0.0028	-0.024
LG01	18655574	-0.0157	0.0365	0.0109	0.0071
LG01	18655959	-0.0216	-0.0199	-0.0154	-0.022
LG01	18656293	0.0895	0.0383	0.0463	-0.0099
LG01	18656316	0.0053	-0.015	-0.0171	0.0344
LG01	18668135	0.0357	0.0177	0.0305	-0.0163
LG01	18733377	-0.0209	-0.0162	-0.0147	-0.0101
LG01	18739840	-0.0036	-0.0242	-0.0138	0.0157
LG01	18740875	-0.0054	-0.0209	-0.0117	-0.0074
LG01	18748848	-0.026	-0.0195	-0.017	-0.0197
LG01	18751362	0.1082	-0.0011	0.0165	0.162
LG01	18751450	0.0456	-0.0174	0.0106	0.0223
LG01	18754016	0.0789	0	0.0182	0.0845
LG01	18754037	-0.0287	-0.0287	-0.0197	-0.021
LG01	18790177	-0.0226	-0.0105	-0.0125	-0.0095
LG01	18862896	-0.0162	-0.021	-0.0215	0.0146
LG01	18862908	0.0169	-0.0102	0.0031	-0.0078
LG01	18876373	0.0143	0.0027	0.0178	-0.0215
LG01	18919104	-0.0185	0.0024	-0.0049	-0.0067
LG01	18920600	-0.0219	-0.0193	-0.0164	-0.0085
LG01	18920614	0.0445	-0.0156	0.0162	0.0151
LG01	18920621	-0.0113	-0.0133	-0.006	-0.0243
LG01	18920718	-0.019	-0.0098	-0.0174	0.0178
LG01	18921082	0.1576	0.0019	0.0711	0.0547
LG01	18921133	0.0748	0.0339	0.0653	-0.0208
LG01	18921152	-0.0172	-0.0232	-0.0158	-0.0178
LG01	18921327	0.0229	0.0253	-0.0152	0.1458
LG01	18930057	-0.012	0.0232	0.0066	-0.0051
LG01	18930058	-0.012	0.0232	0.0066	-0.0051
LG01	18932083	-0.0093	-0.0171	-0.0071	-0.0239
LG01	18934188	0.1048	-0.0222	0.0093	0.1136
LG01	18959174	0.0102	-0.0049	0.0091	-0.0188
LG01	18959181	-0.0116	-0.023	-0.0128	-0.0167
LG01	18959345	-0.0242	-0.0249	-0.0185	-0.0227
LG01	18959350	0.0198	0.0223	0.0164	-0.0221
LG01	18959506	-0.0249	-0.0202	-0.018	-0.0161
LG01	18959517	-0.0005	-0.0042	0.0007	-0.0209
LG01	18959527	-0.0188	-0.0181	-0.013	-0.0209
LG01	18959582	-0.0025	-0.0005	0.0016	-0.0215
LG01	18959656	0.0017	0.0017	0.0043	-0.0221
LG01	18959830	-0.0135	-0.0214	-0.0129	-0.0166
LG01	18959837	-0.0061	0.0796	0.0358	0.0222
LG01	18960077	0.0083	-0.0115	0.0022	-0.0153
LG01	18994395	-0.0149	0.0268	0.0111	0.002
LG01	18996004	-0.0005	-0.0154	-0.003	-0.0167
LG01	18996033	0.0171	0.029	-0.0143	0.1264
LG01	18996056	0.0924	-0.0061	0.0389	0.0418
LG01	18996697	-0.0238	0.0215	-0.0099	0.0215
LG01	19007455	-0.0199	-0.0126	-0.0131	-0.0152
LG01	19007481	0.3125	-0.0093	0.096	0.244
LG01	19010701	0.0614	-0.0182	0.0118	0.0469
LG01	19011039	0.0863	-0.0188	0.024	0.0547
LG01	19018702	0.1327	0.1819	0.1633	-0.0126
LG01	19024966	-0.0232	-0.0244	-0.0177	-0.0232
LG01	19026815	0.0266	-0.0194	-0.0145	0.0436
LG01	19071141	-0.0143	-0.005	-0.0103	0.0015
LG01	19092899	0.0181	0.1433	0.0822	0.0399
LG01	19092969	-0.0032	0.1389	0.0543	0.0705
LG01	19097715	0.075	-0.0197	-0.0062	0.0924
LG01	19103779	0.0122	0.0086	0.0163	-0.019
LG01	19103793	-0.0287	-0.0191	-0.0168	-0.0173
LG01	19103808	0.0044	-0.0162	-0.001	-0.0112
LG01	19109271	-0.0277	-0.0104	-0.017	-0.0155
LG01	19122244	0.0826	-0.0215	0.0197	0.0619
LG01	19122516	0.0066	-0.0051	0.0073	-0.0182
LG01	19123005	-0.0093	-0.0204	-0.0145	-0.0113
LG01	19123451	0.0233	0.0257	-0.0156	0.1352
LG01	19123475	0.0241	0.0303	-0.0177	0.1399
LG01	19123504	0.0273	0.0072	-0.0199	0.1124
LG01	19123752	-0.019	-0.0149	-0.0136	-0.0248
LG01	19123762	-0.0134	0.0211	-0.0013	0.0101
LG01	19129120	0.0282	-0.0232	-0.0063	0.0253
LG01	19129225	-0.025	-0.0243	-0.0184	-0.0238
LG01	19129597	-0.021	-0.0071	-0.0126	-0.0009
LG01	19129611	-0.0218	0.0064	-0.0041	-0.0046
LG01	19131776	-0.013	-0.0194	-0.0109	-0.0199
LG01	19132201	-0.0228	-0.0221	-0.0165	-0.0228
LG01	19142034	-0.0193	-0.0187	-0.0132	-0.023
LG01	19163159	0.0749	-0.0144	-0.0042	0.1227
LG01	19166256	0.0476	-0.0188	-0.0107	0.066
LG01	19245910	-0.0252	-0.002	-0.0105	-0.0085
LG01	19245925	-0.0218	-0.0053	-0.0147	0.008
LG01	19245965	0.0101	-0.0162	-0.0015	-0.0032
LG01	19246011	-0.0208	-0.022	-0.0173	-0.0153
LG01	19246016	0.0188	0.0033	-0.0117	0.0761
LG01	19247603	-0.0079	-0.0046	-0.0007	-0.0144
LG01	19247615	-0.0181	-0.0167	-0.0121	-0.0114
LG01	19247637	-0.0087	-0.0169	-0.0075	-0.0159
LG01	19247771	-0.0149	-0.0165	-0.0169	0.0041
LG01	19261174	0.0453	-0.0094	0.0216	-0.005
LG01	19273479	0.0204	-0.0063	0.012	-0.0114
LG01	19277732	-0.0173	-0.0203	-0.0137	-0.0212
LG01	19304803	0.0793	-0.0216	0.0124	0.0793
LG01	19342317	-0.005	-0.0036	-0.0159	0.0344
LG01	19362722	0.1011	-0.021	0.0164	0.1157
LG01	19409140	-0.0005	-0.0156	-0.004	-0.0189
LG01	19436834	-0.0159	-0.0213	-0.0119	-0.0237
LG01	19449490	-0.0236	-0.0183	-0.0168	-0.0137
LG01	19465751	0.0058	0.0092	0.0111	-0.0239
LG01	19472184	0.0474	0.0018	0.0269	-0.0111
LG01	19567915	-0.0161	-0.0193	-0.0169	-0.0069
LG01	19578525	-0.0225	0.0048	-0.0078	0.0015
LG01	19678724	0.1237	-0.0233	0.0255	0.1237
LG01	19760672	-0.0319	-0.0247	-0.0211	-0.0302
LG01	19761633	-0.014	-0.0369	-0.023	-0.0308
LG01	19764279	-0.0068	-0.0117	-0.021	0.051
LG01	19770835	0.5446	0.0045	0.1235	0.6636
LG01	19776695	0.3208	-0.0288	0.088	0.3227
LG01	19782418	-0.019	-0.0101	-0.0092	-0.0211
LG01	19791424	0.0958	-0.0218	0.029	0.0737
LG01	19791459	0.052	-0.0196	0.0028	0.052
LG01	19794565	-0.0201	-0.0201	-0.0148	-0.0201
LG01	19794774	0.1097	-0.021	0.0085	0.1403
LG01	19804782	-0.0022	0.0298	0.0095	-0.0117
LG01	19866031	0.244	0.0139	0.1231	0.0992
LG01	19866116	0.1351	0.0045	0.067	0.041
LG01	19883488	0.0632	-0.0125	0.0201	0.0327
LG01	19883516	-0.0229	-0.0111	-0.0142	-0.0198
LG01	19908879	0.1111	0	0.0276	0.1217
LG01	19910326	0.0387	-0.0089	-0.0123	0.1047
LG01	19984746	0.0039	-0.0206	-0.0136	0.0192
LG01	20103656	0.0504	0.0067	-0.0147	0.1547
LG01	20103677	0.0662	-0.0061	-0.0071	0.1403
LG01	20141850	-0.0279	-0.0158	-0.018	-0.0173
LG01	20141852	0.0714	-0.0273	-0.0014	0.0543
LG01	20141862	0.0714	-0.0273	-0.0014	0.0543
LG01	20141863	0.0714	-0.0273	-0.0014	0.0543
LG01	20142130	-0.0058	-0.0134	-0.0037	-0.0249
LG01	20148660	0.2775	0.0595	0.1509	0.0699
LG01	20150461	0.0868	-0.0125	-0.0088	0.1312
LG01	20150668	-0.0156	-0.0238	-0.0148	-0.017
LG01	20181284	0.019	0.0088	-0.0165	0.1038
LG01	20181303	0.0146	-0.0087	-0.0184	0.0654
LG01	20184785	-0.0044	-0.0058	-0.0175	0.0477
LG01	20191911	-0.0225	0.0824	0.0011	0.0795
LG01	20210892	-0.0147	-0.0125	-0.0149	0.005
LG01	20230886	-0.0214	0.0126	-0.0108	0.0126
LG01	20257366	0.0317	0.1041	0.0081	0.2142
LG01	20260771	0.0503	0.007	0.0341	-0.0082
LG01	20267061	0.012	-0.0307	-0.0129	0.0073
LG01	20267071	0.1123	-0.0316	0.0157	0.0929
LG01	20267132	-0.0153	-0.0179	-0.0222	0.0159
LG01	20267356	-0.0215	-0.0255	-0.0168	-0.0209
LG01	20267423	0.0395	-0.0193	0.0112	0.0159
LG01	20303470	-0.022	-0.0219	-0.0166	-0.0323
LG01	20339683	-0.004	0.0633	-0.0144	0.1611
LG01	20386216	0.0216	-0.0149	0.0043	-0.0054
LG01	20386225	0.0228	-0.0156	0.0046	-0.0055
LG01	20386229	0.0257	-0.014	0.0064	-0.0055
LG01	20468493	0.0299	0.0292	-0.0117	0.1244
LG01	20472758	0.0259	-0.0089	-0.0189	0.1053
LG01	20473089	0.0524	0.0096	-0.0174	0.1778
LG01	20476688	-0.0218	-0.012	-0.0123	-0.019
LG01	20478651	-0.0126	-0.0233	-0.0117	-0.0215
LG01	20504848	-0.0236	-0.0034	-0.0094	0.0034
LG01	20513292	-0.0037	-0.0194	-0.0171	0.0209
LG01	20592841	-0.0027	-0.0027	0.007	-0.0256
LG01	20597121	0.1192	0.1787	-0.0193	0.4794
LG01	20597172	-0.0169	0.0936	0.0063	0.1326
LG01	20627409	0.0736	-0.0191	-0.0042	0.1285
LG01	20644542	-0.0018	-0.0195	-0.0075	-0.0061
LG01	20660573	0.0512	-0.0161	0.0102	0.0214
LG01	20660640	0.0142	-0.0227	-0.0082	0.0169
LG01	20691362	-0.0112	-0.0128	-0.0155	0.0092
LG01	20691496	0.0805	0.0003	0.0364	0.0176
LG01	20710975	-0.0119	-0.0049	-0.0039	-0.0263
LG01	20728500	0.1585	-0.0216	0.0428	0.1271
LG01	20736941	0.0216	0.001	-0.0101	0.0738
LG01	20761677	-0.0068	-0.0131	-0.0142	0.0054
LG01	20790295	-0.0008	0.0031	-0.0152	0.062
LG01	20797207	-0.0133	-0.0023	-0.017	0.0373
LG01	20868411	0.1592	-0.0207	0.022	0.2009
LG01	20868784	0.1585	-0.0076	0.0537	0.0935
LG01	20868795	0.2414	-0.0181	0.0825	0.2037
LG01	20868945	-0.0112	-0.005	-0.0153	0.0235
LG01	20894842	0.016	-0.0219	-0.0107	0.0241
LG01	20894956	-0.0061	0.018	-0.0076	0.054
LG01	20941421	0.0489	-0.0113	-0.0113	0.1133
LG01	20967753	-0.0256	-0.0178	-0.0166	-0.0178
LG01	20968285	0.0796	-0.0178	0.0099	0.1133
LG01	21039205	-0.0193	0.0031	-0.0055	-0.0113
LG01	21039228	-0.026	-0.0121	-0.0156	-0.0121
LG01	21039229	-0.026	-0.0121	-0.0156	-0.0121
LG01	21044198	-0.0121	-0.0126	-0.007	-0.0177
LG01	21044683	-0.0235	-0.0058	-0.0117	-0.0026
LG01	21046272	-0.0122	0.0129	0.0014	-0.0104
LG01	21078893	-0.0051	0.0903	-0.0161	0.1754
LG01	21080669	0.0083	0.0111	-0.016	0.0868
LG01	21085190	0.001	-0.0122	-0.0013	-0.0228
LG01	21098718	0.0625	-0.0221	0.0095	0.0669
LG01	21099493	0.0536	-0.0131	0.0151	0.0198
LG01	21163393	-0.0167	-0.0239	-0.0163	-0.019
LG01	21184770	0.0124	-0.0197	-0.0057	0.0011
LG01	21227336	0.0159	-0.0214	-0.0065	0.0206
LG01	21251776	-0.0232	-0.0194	-0.0173	-0.0263
LG01	21283011	0.0334	0.0208	0.0445	-0.0242
LG01	21321858	0.0456	-0.0011	0.0173	0.0017
LG01	21321900	-0.0093	0.0314	-0.0209	0.1021
LG01	21322037	-0.0227	0.018	-0.0045	0.0205
LG01	21345339	0.0568	0.0615	-0.0182	0.2536
LG01	21346705	0.0377	-0.0306	-0.0003	0.0314
LG01	21351751	0.1553	-0.0202	0.0266	0.1663
LG01	21351760	0.166	-0.0216	0.0325	0.1663
LG01	21353343	0.1324	0.1338	0.127	-0.0147
LG01	21353526	0.0799	-0.0028	0.0348	0.0206
LG01	21353549	0.0041	0.0742	0.0314	0.0034
LG01	21353560	-0.0225	0.0121	-0.007	0.0159
LG01	21443794	-0.0061	-0.0123	-0.0197	0.0533
LG01	21457447	0.0913	-0.0284	0.0131	0.0913
LG01	21465282	-0.0225	0.1056	0.0228	0.0908
LG01	21465312	0.0769	0.0017	0.0471	0.0093
LG01	21472650	0.0061	-0.0117	-0.0177	0.0476
LG01	21481192	0.051	-0.0208	0.0125	0.0268
LG01	21494054	-0.0211	-0.0211	-0.0153	-0.0227
LG01	21494055	-0.0209	-0.0208	-0.017	-0.0145
LG01	21494060	-0.0254	-0.0149	-0.0151	-0.0201
LG01	21494075	-0.0037	-0.0149	-0.0034	-0.018
LG01	21495127	0.3015	-0.028	0.053	0.3308
LG01	21530702	0.1524	-0.0232	0.0391	0.159
LG01	21534174	-0.0193	-0.0086	-0.01	-0.0233
LG01	21534175	-0.018	0.0176	0.0023	-0.0177
LG01	21534336	0.0349	0.0574	-0.0188	0.2217
LG01	21534456	-0.022	-0.0197	-0.019	-0.0154
LG01	21536807	0.0496	-0.0005	0.0377	0.0022
LG01	21536823	0.0496	0.0017	0.039	0.001
LG01	21543391	0.028	-0.0218	-0.0032	0.0367
LG01	21543395	-0.0074	-0.0203	-0.0129	-0.0011
LG01	21543433	0.0328	-0.0158	0.0059	0.0097
LG01	21626310	-0.0189	-0.0197	-0.0137	-0.021
LG01	21632395	0.0969	-0.0174	-0.0049	0.1316
LG01	21632398	0.0969	-0.0174	-0.0049	0.1316
LG01	21640711	0.0277	-0.0134	0.0127	-0.0122
LG01	21650731	0.0111	-0.0297	-0.0151	0.0187
LG01	21660171	-0.0095	-0.0135	-0.0159	0.0115
LG01	21667060	0.0097	0.0018	-0.0187	0.0989
LG01	21678782	0.0513	0.0513	0.063	-0.0258
LG01	21691417	0.0001	0.0191	-0.0141	0.0799
LG01	21710065	0.2489	0.0025	0.0462	0.356
LG01	21710161	0.0004	0.0284	0.0226	-0.0159
LG01	21714404	-0.0243	0	-0.0137	0.0024
LG01	21721704	0.019	-0.0275	-0.0087	0.0291
LG01	21731469	0.2007	-0.0305	0.0319	0.2426
LG01	21731731	0.1812	0.01	0.0019	0.3342
LG01	21755476	-0.022	-0.0163	-0.0135	-0.0228
LG01	21763262	-0.0035	-0.0256	-0.013	-0.0145
LG01	21793940	0	-0.0011	-0.0093	-0.0011
LG01	21811767	0.184	-0.0067	0.0685	0.1004
LG01	21855462	0.0173	-0.0237	-0.0137	0.0323
LG01	21880943	-0.0217	-0.014	-0.0133	-0.0095
LG01	21881224	-0.0187	-0.0235	-0.0133	-0.0167
LG01	21882541	0.0132	0.0845	0.0615	-0.0001
LG01	21902101	0	0.0883	0.0287	0.083
LG01	21902144	0.0294	0.0498	-0.0205	0.2215
LG01	21902152	-0.024	0.0422	0.0023	0.0354
LG01	21902197	0.0276	0.0399	0.0436	-0.0204
LG01	21902198	0.0119	0.0643	-0.019	0.2109
LG01	21902297	-0.0219	0.101	0.0101	0.125
LG01	21902554	0.11	-0.0058	0.0079	0.1868
LG01	21902675	0.1032	-0.0238	0.0147	0.101
LG01	21918595	0	0.066	0.0184	0.0637
LG01	21918663	0.3913	0.0341	0.0758	0.533
LG01	21918755	0.3158	0.0007	0.0214	0.4544
LG01	21918762	0.3421	0.0025	0.0282	0.4849
LG01	21918768	0.3421	0.0025	0.0282	0.4849
LG01	21918797	0.2699	-0.0245	0.0722	0.2481
LG01	21918804	0.385	0.0293	0.0897	0.5114
LG01	21918903	-0.0071	0.0023	-0.0199	0.0613
LG01	21985756	0.1665	-0.0239	0.0119	0.1857
LG01	21992445	0.0266	0.0116	0.0269	-0.0177
LG01	22011413	0.3115	-0.0172	0.0568	0.339
LG01	22012380	-0.01	-0.018	-0.0127	-0.0065
LG01	22149236	0.0521	-0.0133	0.0174	0.0191
LG01	22154768	0.3089	-0.0076	0.0471	0.4047
LG01	22166909	0.3666	0.0118	0.0137	0.5091
LG01	22172391	0.2488	0.0879	-0.0194	0.5081
LG01	22172939	0.0938	0.0522	0.104	-0.0043
LG01	22173130	0.2807	0.0667	-0.0182	0.5146
LG01	22173258	0.5899	0.0183	0.0888	0.7375
LG01	22181848	0.1351	0.025	0.0195	0.2328
LG01	22189340	0.0526	0.1358	0.0758	0.0127
LG01	22201906	-0.0187	0.0662	0.0037	0.0932
LG01	22202306	0	-0.0148	-0.0001	-0.0181
LG01	22237508	0.1609	0.0093	0.0148	0.2751
LG01	22237787	0.0266	-0.0243	-0.0084	0.0299
LG01	22237996	0.0088	0.0032	-0.0154	0.0781
LG01	22249368	0.0705	-0.0216	0.0048	0.0575
LG01	22250048	-0.0107	-0.026	-0.0195	-0.0096
LG01	22254044	0.227	-0.0214	0.0574	0.1871
LG01	22254200	0.134	0.0199	0.086	0.0247
LG01	22258050	0.0581	-0.0126	0.0184	0.0185
LG01	22258091	-0.0267	0.0197	-0.0046	0.0047
LG01	22258096	0.0153	-0.0046	-0.024	0.089
LG01	22258125	0.0796	0.044	0.0956	-0.0055
LG01	22258156	-0.025	-0.0229	-0.0176	-0.0218
LG01	22258157	0.0098	-0.0177	-0.0147	0.0408
LG01	22258197	-0.0225	-0.0199	-0.0152	-0.0231
LG01	22258225	-0.0071	-0.0156	-0.0038	-0.0197
LG01	22260609	0.034	-0.0013	0.0204	-0.0135
LG01	22265635	0.1307	-0.0165	0.0344	0.0935
LG01	22302702	-0.0156	0.0113	-0.0123	0.0455
LG01	22304067	0.0899	-0.0158	-0.0091	0.1383
LG01	22304187	-0.0143	-0.0207	-0.0212	0.0117
LG01	22304323	0.0428	-0.0095	0.0132	0.0147
LG01	22333068	0.0289	-0.001	0.0149	-0.0202
LG01	22333476	0.0019	0.0022	-0.0158	0.0542
LG01	22339162	0.0046	-0.0172	-0.0011	-0.0156
LG01	22339190	-0.019	0.0267	-0.0098	0.0404
LG01	22341267	0.0847	0.0595	-0.0106	0.247
LG01	22345757	-0.0214	-0.0218	-0.0169	-0.0231
LG01	22345922	-0.006	-0.0178	0.0051	-0.0254
LG01	22363905	0.0238	-0.0227	-0.0081	0.0238
LG01	22363954	-0.0222	0.0014	-0.0113	0.004
LG01	22363957	-0.0213	0.0119	-0.0052	0.0016
LG01	22364244	-0.025	0.0419	0.0026	0.0455
LG01	22364245	-0.025	0.0365	0.0016	0.0399
LG01	22364249	-0.0237	0.0299	-0.0089	0.0474
LG01	22364820	0.0604	0.0433	0.0704	-0.0198
LG01	22378698	-0.0236	-0.0253	-0.0193	-0.0253
LG01	22382736	0.0881	-0.0091	-0.0055	0.1581
LG01	22418620	0.1547	0.025	0.0662	0.054
LG01	22418649	0.0968	0.0342	-0.0075	0.2491
LG01	22427008	0.0478	0.0456	0.0834	0
LG01	22433260	0.0534	-0.0225	-0.0029	0.0723
LG01	22433274	0.0384	-0.0137	-0.0113	0.0825
LG01	22437730	-0.0215	-0.0069	-0.0178	0.0134
LG01	22450423	0.1733	0.0942	0.1364	-0.0053
LG01	22462534	-0.0204	-0.0173	-0.0156	-0.0117
LG01	22502131	0.2749	0.0366	0.1359	0.0994
LG01	22540663	0.0481	-0.021	0.0008	0.0365
LG01	22554541	0	0.1016	0.0227	0.1016
LG01	22559186	-0.0154	-0.0177	-0.0176	0.0005
LG01	22574680	-0.003	-0.0172	-0.0051	-0.0174
LG01	22577423	-0.0229	-0.0162	-0.0123	-0.0217
LG01	22633733	0.0686	0.0268	-0.0104	0.1814
LG01	22686033	-0.0199	-0.0086	-0.0141	-0.0037
LG01	22691684	0.2463	-0.0182	0.0614	0.2463
LG01	22711231	-0.0192	-0.0233	-0.0192	-0.0046
LG01	22711367	0.0176	0.0728	0.049	-0.0049
LG01	22711385	0.0223	-0.0178	0.0065	0.0013
LG01	22723689	-0.0108	-0.0172	-0.0117	-0.0078
LG01	22770793	-0.0021	-0.0223	-0.0066	-0.0178
LG01	22772872	0.0546	0.0022	-0.0038	0.1144
LG01	22823950	0.0699	-0.0119	0.0274	0.0134
LG01	22824014	-0.0177	-0.0061	-0.0079	-0.0207
LG01	22919304	0.0533	0.0928	0.097	-0.0142
LG01	22927120	0.0845	0	0.0193	0.0872
LG01	22932483	-0.018	-0.0167	-0.0106	-0.0229
LG01	22932495	0.0037	0.0039	0.0114	-0.0202
LG01	22970725	0.0247	-0.0135	-0.011	0.0553
LG01	22970731	-0.0061	0.017	-0.0135	0.0711
LG01	22974332	0.0036	-0.0266	-0.0113	0.0075
LG01	22978508	0.0199	-0.0208	-0.0121	0.0274
LG01	23019145	0.0254	-0.0206	0.0052	0.0042
LG01	23035509	-0.025	-0.025	-0.0186	-0.0244
LG01	23050908	-0.0156	0.0333	-0.0132	0.0814
LG01	23068838	0.0214	-0.0054	-0.0122	0.0796
LG01	23088571	0.0974	-0.0185	0.0021	0.1436
LG01	23104591	-0.0174	-0.0088	-0.0083	-0.0238
LG01	23147056	-0.0322	-0.0245	-0.0187	-0.0175
LG01	23194693	0.05	-0.0149	0.0149	0.0198
LG01	23208399	-0.025	0.0003	-0.0121	0.0083
LG01	23213861	0.0046	-0.0172	-0.0011	-0.0156
LG01	23215441	-0.0178	-0.0043	-0.0143	0.0206
LG01	23221318	-0.018	-0.0249	-0.0154	-0.0185
LG01	23257781	0.0282	-0.0219	0.0034	0.0106
LG01	23301244	0.0019	-0.0231	-0.0119	0.0019
LG01	23330434	0.0382	0.0429	0.0429	-0.0204
LG01	23363589	-0.0191	-0.0231	-0.0145	-0.0214
LG01	23363912	0.0365	0.0047	-0.0075	0.1007
LG01	23465119	0	0.0011	0.0007	-0.0238
LG01	23473202	-0.0187	0.0553	0.0024	0.0599
LG01	23473330	0.0731	-0.0154	0.001	0.1236
LG01	23473688	-0.0215	-0.0126	-0.0118	-0.0196
LG01	23503864	-0.0188	-0.0159	-0.012	-0.021
LG01	23503865	-0.0158	-0.0268	-0.0173	-0.0198
LG01	23545337	0.0589	-0.0165	-0.0121	0.1103
LG01	23560759	0.0092	-0.019	-0.0119	0.0185
LG01	23561210	0.1504	-0.0116	-0.0153	0.2195
LG01	23565162	0.0023	-0.0103	-0.0004	-0.015
LG01	23594136	-0.0318	0.0499	0.0138	0.0244
LG01	23594176	-0.0082	-0.0254	-0.0221	0.0306
LG01	23594212	-0.0194	0.0473	0.0005	0.0404
LG01	23597085	-0.0184	-0.0243	-0.0169	-0.0156
LG01	23597190	-0.0248	-0.0218	-0.0195	-0.0144
LG01	23615547	0.0169	-0.0172	0.0043	-0.0019
LG01	23615548	0.0308	-0.0125	-0.0087	0.0769
LG01	23637430	0.0776	0.0572	0.0517	-0.0205
LG01	23660798	-0.0261	0.0213	0.0011	0.0067
LG01	23669046	0.0091	0.0448	0.0331	-0.0188
LG01	23699234	0.0036	0.0607	0.0308	-0.0069
LG01	23747895	-0.0215	-0.0134	-0.0147	-0.0189
LG01	23793292	-0.0011	0.0731	0.0064	0.125
LG01	23814444	0.1487	0.0343	0.0955	0.0214
LG01	23820039	0.3973	0.0493	0.2113	0.2095
LG01	23873580	0.1015	0.0696	0.0904	-0.0266
LG01	23911310	-0.0202	0.0129	-0.0009	-0.0043
LG01	23915039	-0.0291	-0.0251	-0.0186	-0.0218
LG01	23915250	-0.0108	-0.0052	0	-0.0251
LG01	23922279	-0.0114	-0.0211	-0.0125	-0.0112
LG01	23922294	0.0152	-0.0182	-0.0057	0.0129
LG01	23934339	-0.019	-0.0211	-0.0175	-0.0101
LG01	23938585	0.0113	-0.0187	-0.0132	0.0308
LG01	24004915	-0.0102	-0.0086	-0.0149	0.0214
LG01	24004936	-0.014	-0.0029	-0.016	0.0304
LG01	24014731	0.0447	-0.0216	-0.0042	0.0579
LG01	24021297	-0.02	0.0363	0.0079	0.0103
LG01	24033310	-0.0194	0.051	0.012	0.0167
LG01	24063908	-0.002	-0.01	-0.0169	0.0344
LG01	24073455	-0.0195	0.0005	-0.0096	0.0042
LG01	24074070	-0.011	-0.0201	-0.0112	-0.0166
LG01	24074253	-0.0182	-0.0061	-0.0157	0.0158
LG01	24074337	-0.0232	0.0019	-0.011	0.0063
LG01	24075106	0.0238	-0.0185	-0.0143	0.0401
LG01	24075373	-0.0156	-0.0226	-0.0159	-0.0111
LG01	24075738	-0.0183	-0.0143	-0.0186	0.0075
LG01	24075750	-0.014	-0.0216	-0.0178	-0.0001
LG01	24162928	0.0048	0.0375	-0.0131	0.1239
LG01	24190273	0.0017	0.023	-0.0212	0.1236
LG01	24190298	0.0222	-0.0145	-0.0179	0.0903
LG01	24192637	-0.03	0.0544	-0.0035	0.0757
LG01	24192643	-0.031	0.0544	-0.0002	0.0578
LG01	24192684	-0.0278	0.0383	-0.0082	0.0593
LG01	24219351	-0.0242	-0.019	-0.0177	-0.0145
LG01	24219352	-0.0242	-0.019	-0.0177	-0.0145
LG01	24254961	-0.0021	-0.0289	-0.0103	-0.0167
LG01	24286331	0.0137	-0.0177	-0.0022	0.0018
LG01	24292261	-0.0151	-0.025	-0.0153	-0.0058
LG01	24325756	0.0092	-0.0143	0.0001	-0.0099
LG01	24396188	0.0344	-0.0086	-0.0146	0.0934
LG01	24470960	0.0017	-0.0093	-0.0188	0.0625
LG01	24477983	-0.0113	0.0151	-0.0166	0.073
LG01	24478051	-0.0324	-0.031	-0.0216	-0.0169
LG01	24548012	0.098	-0.0061	0.0426	0.0455
LG01	24559042	0.1299	0.0226	0.0796	0.0228
LG01	24559110	0.0339	-0.0173	0.0051	0.0077
LG01	24574810	0.0302	0.0302	0.0293	-0.032
LG01	24577795	0.0389	0.0038	0.0299	-0.0238
LG01	24577874	0	0.069	0.0183	0.069
LG01	24583301	-0.0004	-0.0227	-0.0105	0.0015
LG01	24590492	0.0123	0.012	-0.019	0.1118
LG01	24602610	0.0111	0.0011	-0.0137	0.0654
LG01	24604558	-0.0176	-0.0231	-0.0161	-0.0255
LG01	24639504	-0.0047	-0.0249	-0.0096	-0.0166
LG01	24673848	0.0486	0.0235	-0.0233	0.1972
LG01	24673849	0.0622	0.0189	-0.0208	0.2083
LG01	24673896	-0.0092	-0.0122	-0.0245	0.0418
LG01	24673908	0.0433	0.0252	-0.0227	0.1871
LG01	24674142	0.0011	-0.0003	-0.0196	0.0804
LG01	24674502	-0.0232	-0.0279	-0.0188	-0.0139
LG01	24703441	0.01	-0.0239	-0.0147	0.0285
LG01	24707586	-0.0195	-0.0202	-0.015	-0.0168
LG01	24707906	-0.0174	0.0181	0.0044	-0.0118
LG01	24855207	0.0019	0.0121	-0.014	0.0768
LG01	24855519	0.036	-0.0207	0.0026	0.0068
LG01	24857629	-0.0186	-0.0186	-0.0138	-0.0185
LG01	24857743	-0.0095	-0.0159	-0.009	-0.0134
LG01	24861489	-0.0197	0.0067	-0.0044	-0.0043
LG01	24867144	0.009	0.004	-0.0138	0.074
LG01	24900935	0.1654	-0.0183	0.0348	0.1452
LG01	24901027	-0.0117	-0.0204	-0.0124	-0.0156
LG01	24915884	0.0342	0.0108	0.0273	-0.0164
LG01	24933830	-0.0274	-0.0248	-0.0183	-0.0176
LG01	24933961	0.0017	-0.0048	0.0022	-0.0194
LG01	24946961	-0.023	0.0034	-0.0107	0.0138
LG01	24947155	-0.0169	-0.0169	-0.0137	-0.0164
LG01	24947161	-0.0243	-0.0156	-0.0162	-0.0146
LG01	24947163	-0.023	-0.0059	-0.0118	-0.0131
LG01	24947258	0.1118	0	0.0287	0.1149
LG01	24947332	0.0043	0.037	0.0231	-0.0144
LG01	24948398	0.0602	-0.0188	0.0029	0.0937
LG01	24948584	0.0067	0.0026	0.0138	-0.0239
LG01	24948617	0.0663	-0.0174	0.0003	0.1032
LG01	24963647	0.0362	0.0053	0.0244	-0.0131
LG01	24969891	-0.0086	0.0028	0.0004	-0.0219
LG01	24969930	0.0205	-0.0126	0.005	-0.0118
LG01	24979723	0.1694	0.0138	0.0925	0.0586
LG01	24984807	0.0335	-0.0238	-0.0095	0.0541
LG01	24984843	0.0553	-0.0145	-0.0139	0.1029
LG01	25011348	-0.0107	0.0175	0.006	-0.0127
LG01	25019160	-0.0257	-0.0244	-0.0191	-0.0188
LG01	25019203	-0.0193	-0.0184	-0.0163	-0.0141
LG01	25019532	-0.0249	-0.0095	-0.0128	-0.0149
LG01	25019537	-0.0154	-0.005	-0.0035	-0.018
LG01	25026598	0.0294	-0.0136	-0.0132	0.0762
LG01	25034288	0.0709	-0.0102	0.0229	0.0259
LG01	25035461	0.0495	0.0549	0.0676	-0.0225
LG01	25068328	0.2599	-0.0199	0.0593	0.3029
LG01	25118776	-0.0189	-0.0172	-0.0122	-0.0225
LG01	25129960	0.0334	-0.0001	0.0262	-0.0135
LG01	25212430	-0.0195	-0.0191	-0.0158	-0.0082
LG01	25223556	-0.0186	0.0129	-0.003	-0.0027
LG01	25241158	-0.0281	0.0212	-0.0044	0.0168
LG01	25281526	-0.0209	-0.0165	-0.0128	-0.0201
LG01	25281957	-0.011	-0.0159	-0.0153	0.0084
LG01	25284298	-0.0225	0.0017	-0.012	0.0041
LG01	25284496	-0.0222	-0.0025	-0.012	-0.0026
LG01	25284512	-0.0196	0.0019	-0.0156	0.0188
LG01	25306667	0.0038	-0.0218	-0.0175	0.0289
LG01	25330220	-0.0097	-0.0179	-0.0109	-0.0068
LG01	25330267	0.0471	0.0066	0.0322	-0.0129
LG01	25346377	0.1867	-0.0075	0.0112	0.2778
LG01	25346791	0.0128	-0.03	-0.0199	0.0232
LG01	25439467	-0.0321	-0.0235	-0.0196	-0.0248
LG01	25455303	-0.002	0.05	0.0173	0.0063
LG01	25473099	-0.0009	-0.0202	-0.0099	-0.0059
LG01	25474907	0.0298	-0.0241	-0.0061	0.0259
LG01	25542650	-0.0249	0.0605	0.0033	0.0742
LG01	25554614	0.1589	0	0.0587	0.155
LG01	25554791	-0.0231	-0.0255	-0.0161	-0.0268
LG01	25586899	-0.0135	-0.0214	-0.0121	-0.0237
LG01	25602081	0.1329	-0.0243	0.0361	0.1432
LG01	25668190	0.0187	-0.0073	0.0121	-0.0097
LG01	25668294	-0.0258	0.1562	0.0447	0.1236
LG01	25668381	0.1567	0.1567	0.23	0
LG01	25668396	-0.026	0.0216	0.0003	-0.0039
LG01	25668438	0.0024	0.0476	0.0204	-0.0027
LG01	25668440	-0.0022	0.0216	-0.0087	0.0666
LG01	25668465	-0.0296	0.0131	-0.0175	0.0418
LG01	25677739	-0.0247	-0.0171	-0.0199	-0.006
LG01	25677920	-0.0083	-0.0173	-0.0076	-0.0198
LG01	25692642	0.0148	-0.019	-0.003	0.0049
LG01	25692643	0.0148	-0.019	-0.003	0.0049
LG01	25699528	-0.0103	-0.006	-0.0052	-0.0268
LG01	25734311	0.0463	0.0106	0.0408	-0.0135
LG01	25734330	-0.0178	-0.0174	-0.017	-0.0027
LG01	25734344	-0.0243	-0.0198	-0.0163	-0.0211
LG01	25734610	0.0075	-0.014	-0.0132	0.0431
LG01	25737200	-0.0135	0.0572	-0.0147	0.0952
LG01	25737462	0.035	-0.0244	0.0025	0.035
LG01	25737497	0.0114	-0.0078	0.0073	-0.0178
LG01	25737576	0.0071	0.0253	-0.0156	0.0909
LG01	25737787	0.0877	-0.0042	0.0317	0.0373
LG01	25737809	0.0022	0.0114	0.0099	-0.0216
LG01	25751409	-0.0024	0.0259	-0.0159	0.0962
LG01	25766048	0.0463	-0.0095	-0.0158	0.1058
LG01	25776324	-0.0163	-0.0216	-0.0129	-0.0196
LG01	25778836	0.0018	-0.0197	-0.0172	0.0339
LG01	25778839	-0.0268	-0.0295	-0.0202	-0.0286
LG01	25795364	0.0614	-0.0112	0.0214	0.0232
LG01	25807786	-0.0086	-0.0161	-0.0034	-0.0221
LG01	25836422	0.0144	-0.0042	0.0091	-0.0136
LG01	25843484	-0.0086	0.0031	0.0025	-0.021
LG01	25843657	-0.0181	-0.0167	-0.0185	0.0107
LG01	25843746	-0.0177	-0.0219	-0.0184	0.0053
LG01	25843937	-0.0257	-0.023	-0.0169	-0.019
LG01	25866027	0.0925	0.0213	0.0398	0.0061
LG01	25866424	0.0695	-0.022	0.0161	0.0261
LG01	25874145	0.0588	-0.0185	0.0124	0.0207
LG01	25902219	-0.0177	-0.005	-0.0049	-0.0263
LG01	25930355	-0.0263	-0.0146	-0.0156	-0.0196
LG01	25930574	-0.0227	-0.0102	-0.0158	-0.0101
LG01	25946745	0.0062	0.0056	-0.0187	0.0826
LG01	25947123	-0.0196	-0.0132	-0.0124	-0.022
LG01	25974364	-0.0204	-0.0222	-0.0194	-0.0169
LG01	25977343	0.3458	-0.0224	0.1001	0.3243
LG01	25977915	0.0479	-0.0243	-0.0066	0.0482
LG01	26062060	-0.0168	-0.012	-0.0075	-0.022
LG01	26091538	-0.0088	-0.0217	-0.0092	-0.0096
LG01	26091556	-0.0136	-0.0225	-0.0127	-0.0059
LG01	26091607	0.0027	-0.0225	-0.0095	0.0078
LG01	26091616	-0.0067	-0.0216	-0.0088	-0.008
LG01	26250822	0.029	-0.0219	-0.0138	0.065
LG01	26250858	-0.0134	0.0269	-0.0145	0.0985
LG01	26250869	0.0298	-0.0101	-0.0172	0.0985
LG01	26250996	0.0602	-0.0203	-0.0118	0.1078
LG01	26251005	0.0403	-0.016	-0.0161	0.0984
LG01	26251009	0.0602	-0.0203	-0.0118	0.1078
LG01	26251347	0.0989	-0.0216	0.0035	0.1366
LG01	26251383	0.101	-0.0237	0.0117	0.1094
LG01	26252646	0.0011	0.0188	-0.011	0.0714
LG01	26252910	0.0101	0.0132	0.0179	-0.0196
LG01	26256980	-0.0028	-0.033	-0.0156	0.0104
LG01	26265644	-0.0018	0.0329	0.0186	-0.0105
LG01	26316952	0.0983	-0.022	0.0246	0.069
LG01	26317240	-0.0178	0.0543	0.0102	0.0357
LG01	26317318	0.3078	0.0946	0.1931	0.0694
LG01	26317337	0.0612	0.056	0.0633	-0.0161
LG01	26339563	-0.004	-0.0045	-0.0165	0.053
LG01	26340660	-0.0177	-0.0056	-0.016	0.0119
LG01	26340717	0.0637	0.055	0.0463	-0.0214
LG01	26340739	-0.0135	-0.0135	-0.0068	-0.0222
LG01	26340781	0.0037	0.0372	0.024	-0.0191
LG01	26340804	0.1431	-0.0199	0.0338	0.0948
LG01	26340827	-0.0169	-0.0086	-0.0152	0.0088
LG01	26347150	0.0101	-0.003	0.0105	-0.0175
LG01	26352352	-0.0097	-0.0121	-0.0046	-0.0224
LG01	26352371	0.0241	-0.0237	-0.0056	0.0334
LG01	26352482	-0.018	0.0359	-0.0028	0.0375
LG01	26393108	0.021	-0.0021	0.0117	-0.0203
LG01	26415517	0.0188	0.0273	0.0216	-0.0219
LG01	26416133	0.0365	-0.0193	-0.0084	0.0629
LG01	26423691	0.0462	0.0168	0.0318	-0.0206
LG01	26423709	-0.01	0.0167	-0.0162	0.0734
LG01	26423711	-0.0102	0.0209	0.0078	-0.0146
LG01	26423719	-0.0202	0.0008	-0.0183	0.0375
LG01	26424742	0.0013	-0.0151	-0.0164	0.0314
LG01	26425980	0.2016	-0.0062	0.071	0.1098
LG01	26426554	0.084	0.041	0.0676	-0.0128
LG01	26426556	-0.0221	-0.0221	-0.0165	-0.0217
LG01	26428011	0.0158	0.0158	0.0219	-0.0177
LG01	26428074	-0.0184	-0.0204	-0.0116	-0.0223
LG01	26428076	0.0924	-0.0061	0.0389	0.0418
LG01	26428107	-0.021	0.0419	-0.0022	0.0365
LG01	26428174	-0.0089	-0.017	-0.0185	0.0249
LG01	26430787	0.0269	0.0015	0.0209	-0.0205
LG01	26436418	0.0257	0.001	-0.0097	0.0801
LG01	26446761	0.0078	0.0053	-0.015	0.0848
LG01	26463619	0.0004	-0.0209	-0.0121	0.0043
LG01	26487068	-0.0023	-0.0137	-0.0022	-0.0281
LG01	26487285	-0.0025	-0.0238	-0.0114	-0.0004
LG01	26577652	0.0699	-0.0138	0.0169	0.0391
LG01	26577838	0.1325	-0.0138	0.036	0.0938
LG01	26577995	-0.014	-0.0232	-0.0149	-0.0149
LG01	26578420	-0.02	0.0132	0.0006	-0.0079
LG01	26581102	-0.0234	0.0401	-0.0018	0.0511
LG01	26604067	-0.0213	-0.0168	-0.0182	-0.0099
LG01	26622133	-0.0229	-0.0073	-0.0111	-0.0165
LG01	26622144	-0.0281	-0.0249	-0.0208	-0.0197
LG01	26647037	0.0491	-0.0282	0.0071	0.0208
LG01	26648553	0.0488	-0.0037	0.0232	-0.0037
LG01	26651171	0.0549	0.0548	0.0635	-0.0238
LG01	26699040	0.0805	-0.0197	0.0202	0.0438
LG01	26775057	0.1702	-0.0069	0.0646	0.0876
LG01	26775062	0.1206	-0.0069	0.0491	0.0471
LG01	26797125	0.0209	-0.0197	0.0073	-0.0021
LG01	26797166	0.108	-0.0009	0.0503	0.0281
LG01	26797865	0.0189	-0.0245	-0.0036	0.0096
LG01	26798673	0.0476	0.062	0.0628	-0.0266
LG01	26803077	-0.0048	0.0146	0.0084	-0.0238
LG01	26812026	0.127	-0.0226	0.0163	0.1315
LG01	26812369	0.1574	-0.0192	0.0354	0.1271
LG01	26814016	-0.0141	-0.0191	-0.0176	0.0004
LG01	26817615	-0.003	0.0947	-0.0066	0.1923
LG01	26832057	0.0323	-0.0182	0.0031	0.0214
LG01	26858021	0.0129	-0.0152	-0.0201	0.0657
LG01	26858028	-0.0249	-0.0068	-0.0141	-0.0004
LG01	26858299	0.0956	-0.0131	0.0316	0.0463
LG01	26858366	0.1183	0	0.0289	0.1251
LG01	26858472	0.0128	0.0043	-0.017	0.0845
LG01	26861801	0.0989	-0.013	-0.0002	0.183
LG01	26883973	-0.0117	-0.0128	-0.0166	0.0209
LG01	26933957	0.0509	0.0022	0.0276	-0.0003
LG01	26936212	-0.0179	-0.0103	-0.0076	-0.0222
LG01	26940460	0.0113	0.0969	0.0651	0.0233
LG01	26940467	0.0489	0.0397	0.0535	-0.0296
LG01	26961528	0.0281	-0.0101	-0.0179	0.069
LG01	26961732	-0.025	-0.0005	-0.0115	0.0019
[truncated: 50,376 more rows]
