# Supplementary material for: Assessing SNP-markers to study population mixing and ecological adaptation in Baltic cod
Source: PLoS One. 2019 Jun 20;14(6):e0218127. doi: 10.1371/journal.pone.0218127 (PMC6586271; doi:10.1371/journal.pone.0218127)
Supplement: S3 Table — (XLSX) [file pone.0218127.s004.xlsx]

## Sheet: Table S3
S3 Table
Probability of correct reassignment of specimens ARK and ORE to the reference populations NOR, KBI, and BOR for five replicates.
	Replicate 0			Replicate 1			Replicate 2			Replicate 3			Replicate 4
	Probability of assignment to:			Probability of assignment to:			Probability of assignment to:			Probability of assignment to:			Probability of assignment to:
Assigned sample	BOR	KBI	NOR	BOR	KBI	NOR	BOR	KBI	NOR	BOR	KBI	NOR	BOR	KBI	NOR
ARK_4001	0.9951	0.0032	0	0.9962	0.0021	0	0.9949	0.0028	0	0.9953	0.0021	0	0.9932	0.002	0
ARK_4002	0.9324	0.0925	0.0026	0.9296	0.0859	0.0027	0.9274	0.0839	0.0027	0.9285	0.0912	0.0031	0.9288	0.0854	0.0036
ARK_4003	0.989	0.0066	0.0001	0.9881	0.0088	0.0004	0.9895	0.0066	0.0001	0.99	0.0071	0.0001	0.9877	0.0077	0.0003
ARK_4006	0.7684	0.1366	0	0.7666	0.1367	0.0002	0.7764	0.1364	0.0002	0.7738	0.1365	0	0.7781	0.1391	0.0003
ARK_4007	0.9259	0.0036	0.0001	0.9285	0.0026	0.0005	0.9228	0.0025	0.0002	0.9262	0.0023	0.0002	0.9231	0.0022	0.0006
ARK_4008	0.711	0.0901	0.0008	0.7045	0.0902	0.0006	0.7064	0.0871	0.0005	0.7065	0.0908	0.0004	0.7028	0.088	0.0004
ARK_4010	0.9975	0.0012	0.0003	0.9983	0.0008	0.0003	0.9982	0.0009	0.0007	0.9987	0.0005	0.0003	0.9978	0.0011	0.0002
ARK_4011	0.7638	0.0094	0.0013	0.7624	0.0091	0.0007	0.7642	0.0088	0.0009	0.7578	0.0094	0.0005	0.7699	0.0106	0.0013
ARK_4012	0.9049	0.0031	0	0.8954	0.0021	0	0.8979	0.003	0	0.8943	0.0026	0	0.8959	0.0023	0
ARK_4013	0.9055	0.0028	0	0.8979	0.0023	0	0.8972	0.0023	0	0.8986	0.0022	0	0.9057	0.0022	0
ARK_4014	0.8767	0.0093	0	0.871	0.0099	0	0.866	0.0098	0	0.8746	0.0113	0	0.874	0.0104	0
ARK_4015	0.9978	0.0015	0	0.9983	0.0021	0	0.9979	0.0018	0	0.999	0.0017	0	0.9974	0.0014	0
ARK_4016	0.7577	0.0594	0.0136	0.7496	0.0543	0.0152	0.7556	0.0605	0.0123	0.7514	0.0583	0.011	0.7555	0.0587	0.0143
ARK_4017	0.8866	0.0337	0.0012	0.8879	0.0317	0.002	0.8884	0.028	0.0011	0.8959	0.0299	0.0011	0.8908	0.0284	0.0008
ARK_4018	0.9259	0.0024	0	0.9198	0.0022	0	0.9151	0.0023	0	0.9207	0.0022	0	0.9224	0.0027	0
ARK_4019	0.9074	0.0046	0	0.9063	0.0051	0	0.9095	0.0041	0	0.9033	0.0054	0	0.904	0.0059	0
ARK_4020	0.9456	0.004	0.0003	0.9431	0.0045	0.0003	0.947	0.0042	0.0001	0.9437	0.0053	0.0004	0.9433	0.0048	0.0002
ARK_4021	0.9906	0.0045	0	0.9916	0.0044	0.0001	0.9932	0.0038	0	0.9926	0.0037	0	0.9927	0.0039	0
ARK_4022	0.9971	0.0071	0	0.9965	0.0078	0	0.9962	0.0066	0.0001	0.9969	0.0085	0.0002	0.998	0.0064	0.0001
ARK_4024	0.9376	0.0027	0.0016	0.938	0.0039	0.0018	0.9429	0.0031	0.0011	0.9408	0.0022	0.0023	0.9439	0.0031	0.0019
ARK_4030	0.8558	0.0475	0.0024	0.8546	0.0444	0.0019	0.855	0.0466	0.0024	0.856	0.0463	0.002	0.8517	0.0505	0.0021
ARK_4032	0.9654	0.0239	0.0003	0.9638	0.0257	0.0001	0.9648	0.0239	0	0.9602	0.0244	0.0002	0.9653	0.0254	0
ARK_4039	0.9999	0.0011	0	0.9999	0.0024	0	1	0.0018	0	0.9999	0.0015	0	0.9999	0.0022	0
ARK_4043	0.9897	0.0032	0	0.99	0.0034	0	0.9913	0.0025	0	0.9898	0.0037	0	0.9928	0.0038	0
ORE_301	0	0.9154	0.4917	0	0.918	0.4851	0	0.9209	0.4964	0	0.9237	0.4919	0	0.9173	0.4936
ORE_302	0.0045	0.6931	0.1677	0.0029	0.6854	0.1712	0.004	0.6906	0.1751	0.0035	0.6761	0.1763	0.0032	0.6905	0.1823
ORE_303	0	0.8266	0.0991	0	0.843	0.109	0	0.844	0.1042	0	0.8404	0.1004	0	0.8454	0.0993
ORE_308	0.0195	0.7291	0.7696	0.0209	0.7251	0.766	0.0226	0.7238	0.7745	0.0214	0.733	0.7696	0.0215	0.725	0.7718
ORE_309	0	0.9625	0.6426	0	0.9618	0.6464	0	0.9623	0.6487	0	0.9598	0.6435	0	0.9616	0.6496
ORE_310	0	0.9855	0.1833	0	0.9852	0.1716	0	0.9856	0.1777	0	0.9866	0.1748	0	0.9849	0.1779
ORE_313	0	0.951	0.1112	0	0.9529	0.1035	0	0.9543	0.1043	0	0.9567	0.1039	0	0.9539	0.1054
ORE_314	0.0003	0.4108	0.7347	0.0006	0.4318	0.7317	0.0003	0.4148	0.7421	0.0005	0.4129	0.7383	0.0003	0.411	0.7426
ORE_315	0.0006	0.9983	0.0696	0.0004	0.9976	0.0694	0.0004	0.9974	0.0657	0.0004	0.998	0.0696	0.001	0.9981	0.0713
ORE_316	0	0.6877	0.1393	0	0.6945	0.1315	0	0.6828	0.1316	0	0.6913	0.1316	0	0.6886	0.1354
ORE_317	0.0025	0.8147	0.381	0.0022	0.8174	0.38	0.0024	0.8222	0.3633	0.0011	0.8189	0.387	0.0017	0.8177	0.3761
ORE_318	0	0.9988	0.6104	0	0.9978	0.6137	0	0.998	0.6168	0	0.9989	0.6146	0	0.9987	0.6228
ORE_322	0	0.9596	0.1331	0	0.9613	0.1305	0	0.9595	0.1309	0.0001	0.9602	0.1322	0	0.9629	0.1395
ORE_323	0	0.8668	0.1074	0	0.8709	0.0995	0	0.8679	0.1005	0	0.8771	0.1011	0	0.8716	0.1017
ORE_325	0	0.9945	0.1563	0	0.994	0.1474	0	0.9945	0.1498	0	0.9943	0.1527	0	0.9952	0.153
ORE_326	0	0.8853	0.2071	0	0.8894	0.1963	0	0.8885	0.203	0	0.8943	0.1992	0	0.8882	0.2013
ORE_331	0	0.8438	0.3657	0	0.8491	0.3544	0.0002	0.843	0.3671	0	0.8515	0.3603	0	0.8456	0.3605
ORE_332	0	0.7975	0.194	0	0.8035	0.181	0	0.7954	0.1907	0	0.8062	0.1848	0	0.7966	0.1867
ORE_333	0	0.785	0.7098	0	0.7869	0.7126	0	0.7826	0.7193	0.0001	0.7785	0.7136	0	0.7832	0.7216
ORE_336	0	0.4711	0.0072	0	0.4655	0.0076	0	0.4582	0.0075	0	0.4664	0.0071	0	0.4666	0.0073
ORE_341	0.0038	0.7516	0.0232	0.0047	0.7441	0.0252	0.0047	0.7501	0.026	0.0047	0.7596	0.0273	0.004	0.7508	0.0251
