# Supplementary material for: Assessing SNP-markers to study population mixing and ecological adaptation in Baltic cod
Source: PLoS One. 2019 Jun 20;14(6):e0218127. doi: 10.1371/journal.pone.0218127 (PMC6586271; doi:10.1371/journal.pone.0218127)
Supplement: S5 Table — (XLSX) [file pone.0218127.s006.xlsx]

## Sheet: Table S5
S5 Table
SNP markers, positions, gene location, and flanking regions.
Abbreviations: aim = purpose (aim) of SNP: SEX = sex determination SNPs, I02 = SNPs in LG02 inversion, I07 = SNPs in LG07 inversion, I12 = SNPs in LG12 inversion, SEL = Selected SNPs for the differentiation between KBI and BOR (and NOR), CAN = Candidate SNPs in genes important for salinity adaptation and temperature; flanking[ref/alt]flanking = reference/alternative allele and 100bp flanking regi…
ID (LG_pos_aim)	Linkage Group	Position	Gene (gadMor2)	Intron/Exon	Function	Reference	Comment	Flanking regions (100 bp up-and downstream of SNP)
LG01_10417249_SEL	LG01	10417249	EMILIN3	intron				TAGAGCCAGGCAGGCCCATCCCCAGCATACATGGCAATGGGAAACCAAACCAAGGTGAGGACATAGGGATGCTTTCAAAACAGTCCTATTATTTACAAAC[T/G]ACTTTGTAGCAATATAATAATGTATTTATTCCATTTCGTTTAAGAATGCCTGAATCTAATTGGCTGGGAGGAGGGCATTAATGTATTTTGGTGAAATAGC	TAGAGCCAGGCAGGCCCATCCCCAGCATACATGGCAATGGGAAACCAAACCAAGGTGAGGACATAGGGATGCTTTCAAAACAGTCCTATTATTTACAAAC[T/G]ACTTTGTAGCAATATAATAATGTATTTATTCCATTTCGTTTAAGAATGCCTGAATCTAATTGGCTGGGAGGAGGGCATTAATGTATTTTGGTGAAATAGC
LG02_01358822_SEL	LG02	1358822	unknown, but downstream of Prolactin	3'UTR				GACTGAGACTGAGGGTAATTCATCAATTCATTCAATTGCATTTATTGTAATATATCGTTTTACCTCTAGGTGTCACTTTTTTTGCATGGTTTTAACAACA[T/A]CATACTTAAGACCTGTAAGTACTTCCTAAAGATGCTTGAATAGAGAAAGAGGAAACTTTCATTCAAGAAACAATAGGGTATTCTTAGGTTGGTTTATGT	GACTGAGACTGAGGGTAATTCATCAATTCATTCAATTGCATTTATTGTAATATATCGTTTTACCTCTAGGTGTCACTTTTTTTGCATGGTTTTAACAACA[T/A]CATACTTAAGACCTGTAAGTACTTCCTAAAGATGCTTGAATAGAGAAAGAGGAAACTTTCATTCAAGAAACAATAGGGTATTCTTAGGTTGGTTTATGT
LG02_14506653_SEL	LG02	14506653	Serotonin N-acetyltransferase	exon				ATCGGTCAACCATCCCAACAGCATTTGTGTCCGTGTCTGGAGAATGCCCACTCACCCTAGACGAGGTGCTCAGCTTCCTGGGCCAGTGTCCCGAGCTGTC[T/C]CTGGGATGGTTCGAGGAGGGCCAGCTGGTCGCCTTCATCATCGGCTCCGGCTGGAACAAGGACAGGCTCGCACAGGTCAGACACAAGATGACAATATTT	ATCGGTCAACCATCCCAACAGCATTTGTGTCCGTGTCTGGAGAATGCCCACTCACCCTAGACGAGGTGCTCAGCTTCCTGGGCCAGTGTCCCGAGCTGTC[T/C]CTGGGATGGTTCGAGGAGGGCCAGCTGGTCGCCTTCATCATCGGCTCCGGCTGGAACAAGGACAGGCTCGCACAGGTCAGACACAAGATGACAATATTT
LG03_07053408_SEL	LG03	7053408	no	no				GGCGACCGGCCAAACGTTCTCAACATTTCTCCTAATCCATGGTTGGGTTATACTTGTTTAATGGTGTGCAACTAAAGTGGTTTAATTTCAATGTTTATAG[A/T]ATCTCAACTTATTGGCTCATTCATTCACACACACATACTCTGACATATTATTGTAATGGAAGCAAAGAGTAGTAAGAAAACCCCAAAAAAATAAAACCC	GGCGACCGGCCAAACGTTCTCAACATTTCTCCTAATCCATGGTTGGGTTATACTTGTTTAATGGTGTGCAACTAAAGTGGTTTAATTTCAATGTTTATAG[A/T]ATCTCAACTTATTGGCTCATTCATTCACACACACATACTCTGACATATTATTGTAATGGAAGCAAAGAGTAGTAAGAAAACCCCAAAAAAATAAAACCC
LG04_14525182_SEL	LG04	14525182	CRHBP: Corticotropin-releasing factor-binding protein	intron			excluded from downstream-analysis, monomorphic	GAGAATTGTTTTTGGTTTTAAATTTGACCGTAACAAAAATCATTGGCACTTACAGTACAAAAAATGATGAAGTCAAAAGAAGAGAAAAAATGACTAGCAT[C/T]CTAACTTGACATCGAGGTTTCATGAACACATCTATGTTCTTGAAAGGTCCTTCAAAAGAGGAAAGCATGTAGGGCTCAAGGACCTCACCTTGATGAAGTCC	GAGAATTGTTTTTGGTTTTAAATTTGACCGTAACAAAAATCATTGGCACTTACAGTACAAAAAATGATGAAGTCAAAAGAAGAGAAAAAATGACTAGCAT[C/T]CTAACTTGACATCGAGGTTTCATGAACACATCTATGTTCTTGAAAGGTCCTTCAAAAGAGGAAAGCATGTAGGGCTCAAGGACCTCACCTTGATGAAGTCC
LG04_23059256_SEL	LG04	23059256	no	no				GGAGGACAGGGCCTTAGCCGACTCCATGAGGTCAGACAGCAGCCCTGAGACCACGTCCACCCCGGCCATGACAGAGGCCTTCAGGATCTCCTGCACCGAG[T/C]CCTGCACAACGTCCCAGTCCTCGCCCTCCGACCACTCCGGGGAACAGCCTTCAAAAAAGAGTCATTGAGTAAAAGATTATGAATGGTTTTATTATAAAA	GGAGGACAGGGCCTTAGCCGACTCCATGAGGTCAGACAGCAGCCCTGAGACCACGTCCACCCCGGCCATGACAGAGGCCTTCAGGATCTCCTGCACCGAG[T/C]CCTGCACAACGTCCCAGTCCTCGCCCTCCGACCACTCCGGGGAACAGCCTTCAAAAAAGAGTCATTGAGTAAAAGATTATGAATGGTTTTATTATAAAA
LG06_00784232_SEL	LG06	784232	si:ch211-233f10.4: Uncharacterized protein C9orf117 homolog	intron				GTCCACAAGAACACTATACTATAATTTAGGGTTTTCATCAGCTGTAATCCATAAACATCAAGATTAATACAAATGAAGGCTTTAGATGTTTCACTTTTGG[T/C]GGAATGAATCTATGTAGCATATTTTTATTTTAATATATATTCTTTTTTAATTTATTAATTTAATTAAATTAACTTTTCCACAATATTCTAGTCATATAT	GTCCACAAGAACACTATACTATAATTTAGGGTTTTCATCAGCTGTAATCCATAAACATCAAGATTAATACAAATGAAGGCTTTAGATGTTTCACTTTTGG[T/C]GGAATGAATCTATGTAGCATATTTTTATTTTAATATATATTCTTTTTTAATTTATTAATTTAATTAAATTAACTTTTCCACAATATTCTAGTCATATAT
LG07_23819790_SEL	LG07	23819790	Serpinf1: Pigment epithelium-derived factor	intron				AAGCAAGAAAGACATTTACAAATGTATCCATGAAACATCCTTTTGAATGAAAACTCATTTTTTAATAGAAAAAGCTCAACCTGGTAGCCATCTTGCCACG[A/G]AAGCGTGTTGTATCGCTCAATTAGTAAGTTTCCTCAACATTATTCTTTATTCAGTTCAACGTGACATCTAAATCTAGATCACCATCAAACACTGCTCGTAC	AAGCAAGAAAGACATTTACAAATGTATCCATGAAACATCCTTTTGAATGAAAACTCATTTTTTAATAGAAAAAGCTCAACCTGGTAGCCATCTTGCCACG[A/G]AAGCGTGTTGTATCGCTCAATTAGTAAGTTTCCTCAACATTATTCTTTATTCAGTTCAACGTGACATCTAAATCTAGATCACCATCAAACACTGCTCGTAC
LG09_08678526_SEL	LG09	8678526	Cytochrome P450 2J6	intron				GGGGACCGACTTTGCTGGGCGCCCAGATGAGCTGCTTCTCAGCCACATCACGCAGGGCAAAGGTGACATGGCGTGACGTAGAAACATGTTTATGTCAAAT[A/G]TTTGCATTTATACAAGCCACAGTCCTCATGACACTTGTCTGCTCAAGACCTAGCATTTTATATTCTCTCTAAAGGGAGTAAGATACTTAACGATGTAGG	GGGGACCGACTTTGCTGGGCGCCCAGATGAGCTGCTTCTCAGCCACATCACGCAGGGCAAAGGTGACATGGCGTGACGTAGAAACATGTTTATGTCAAAT[A/G]TTTGCATTTATACAAGCCACAGTCCTCATGACACTTGTCTGCTCAAGACCTAGCATTTTATATTCTCTCTAAAGGGAGTAAGATACTTAACGATGTAGG
LG09_16657913_SEL	LG09	16657913	unknown	intron				CAACGTGCCACGTTCAGCTTCACACTCACACCCTTGTTGTCCATAATCTATTTTGGTCTAATCCACGATGTCCCTTTAAAAGAGATGTAATCAATCATAG[A/G]AACTCAACACCCGGGACTCGGGGTGTTGAATAATGTACCCACCGGCCTTCTGGGGTAATCCTAACCGCGAGTTACCTTCCTGGTCCGATCCCGTCACCC	CAACGTGCCACGTTCAGCTTCACACTCACACCCTTGTTGTCCATAATCTATTTTGGTCTAATCCACGATGTCCCTTTAAAAGAGATGTAATCAATCATAG[A/G]AACTCAACACCCGGGACTCGGGGTGTTGAATAATGTACCCACCGGCCTTCTGGGGTAATCCTAACCGCGAGTTACCTTCCTGGTCCGATCCCGTCACCC
LG11_01922930_SEL	LG11	1922930	no	no				TGACTTTGCTCGGATGTCCCCAGCAGTCCTTTGGCCCTAGGAAAGTATGAAGTTTGGTTATGGGCCATGACCAATTACCCACTAAAAACCCAGTTGGCCC[G/A]GGCATTATAATATTTAGTTTCTCATCCTGAGATGAATAGAGAGTTGCTTTACTGTCTCCGTCTGCTCTCGTTGCCCCCGTCGACCATCAAAAGACCTTC	TGACTTTGCTCGGATGTCCCCAGCAGTCCTTTGGCCCTAGGAAAGTATGAAGTTTGGTTATGGGCCATGACCAATTACCCACTAAAAACCCAGTTGGCCC[G/A]GGCATTATAATATTTAGTTTCTCATCCTGAGATGAATAGAGAGTTGCTTTACTGTCTCCGTCTGCTCTCGTTGCCCCCGTCGACCATCAAAAGACCTTC
LG11_20277669_SEL	LG11	20277669	no	no				CGTGTGCAGGAACGAACCGCGCCGCTGCATTATCACTGTTCCACTGCGCATAGACAGTAAAAAGTAGCCGAGACGAGAGGGGTTAGAAACCAATTAATGA[A/C]ACTAGGCTATTTATTTCAGGTAGCCTATTTTTTCACCCAATAAAAATAAAAACAATGAAAGTTTAAAATCCCCCCCAAAAAATGGAATCACGTTCCCAG	CGTGTGCAGGAACGAACCGCGCCGCTGCATTATCACTGTTCCACTGCGCATAGACAGTAAAAAGTAGCCGAGACGAGAGGGGTTAGAAACCAATTAATGA[A/C]ACTAGGCTATTTATTTCAGGTAGCCTATTTTTTCACCCAATAAAAATAAAAACAATGAAAGTTTAAAATCCCCCCCAAAAAATGGAATCACGTTCCCAG
LG12_07553923_SEL	LG12	7553923	Vitellogenin-2	intron				CCTTGGCCTAATTGAAAATGACAAATATTAATTTCAAGCATGCAAAACACAGAAAACGATGATAGCTGTTCCTGGAGCTGAATTCGGGGTTGTCGCTGAA[G/A]AAGGTTTTACCATGATTTTCTCATAGCTGAGCAGCACGGCGTCAGCGCAGATCCTCCAGTGGTTTTCCTCCACCAGGTTAGCGAGGATCAGCTGGACTC	CCTTGGCCTAATTGAAAATGACAAATATTAATTTCAAGCATGCAAAACACAGAAAACGATGATAGCTGTTCCTGGAGCTGAATTCGGGGTTGTCGCTGAA[G/A]AAGGTTTTACCATGATTTTCTCATAGCTGAGCAGCACGGCGTCAGCGCAGATCCTCCAGTGGTTTTCCTCCACCAGGTTAGCGAGGATCAGCTGGACTC
LG12_11560045_SEL	LG12	11560045	Lipoma-preferred partner homolog	intron				ATCAGTGATTAGGCTGGTTGGAGAGGCTGTGAGGAGCGGCGTCAGGCCCGCCTCTGAGTCTGAAGGATGGAGTGTTGGAGCACATTAAATATTGTTTTGT[A/T]GCTTTGTCTTTAAAATCTACTTTTACAATTGGGGTTTTTGATTATGTGATTAAACACCTGCAATGCATTTACTTTTCAATCGACGATTGGCTTGGAGAT	ATCAGTGATTAGGCTGGTTGGAGAGGCTGTGAGGAGCGGCGTCAGGCCCGCCTCTGAGTCTGAAGGATGGAGTGTTGGAGCACATTAAATATTGTTTTGT[A/T]GCTTTGTCTTTAAAATCTACTTTTACAATTGGGGTTTTTGATTATGTGATTAAACACCTGCAATGCATTTACTTTTCAATCGACGATTGGCTTGGAGAT
LG21_04164158_SEL	LG21	4164158	unknown	intron				GCACCCCTAAGAGCTGTCCACACCAGAACACAGTTCAGCGTGCGTTCATGTTTGGTCTGTATATTGGTTTTTAGTATGTGAAAATTTCACTCAAGCTTAA[A/G]AAAGTTTAATAAAAATGTTTTGAGACATTTGTTATTATTTGTTATTTAAACAAACGTAAGGTGATCTTTTCAAAGTATTGACATTTAAAATTGGTATTTAA	GCACCCCTAAGAGCTGTCCACACCAGAACACAGTTCAGCGTGCGTTCATGTTTGGTCTGTATATTGGTTTTTAGTATGTGAAAATTTCACTCAAGCTTAA[A/G]AAAGTTTAATAAAAATGTTTTGAGACATTTGTTATTATTTGTTATTTAAACAAACGTAAGGTGATCTTTTCAAAGTATTGACATTTAAAATTGGTATTTAA
LG16_22359890_SEL	LG16	22359890	no	no				ACTTCTACCCATACAAGTGAACGGAGCGTTCCACGGCATTGAAAACATCTGTGTAATGAAGGCCTATAATATTTCTGTTTATGGCATAGATTTCTCCTCA[A/G]ATTAGGCCAATAAACCAATGATAAAAAATAGGCCCGAGGTCACATTGTGTGGACTGCGCTCGTCTTTTCAAAAACTGAGGATAGTGGTGGGAAATATCG	ACTTCTACCCATACAAGTGAACGGAGCGTTCCACGGCATTGAAAACATCTGTGTAATGAAGGCCTATAATATTTCTGTTTATGGCATAGATTTCTCCTCA[A/G]ATTAGGCCAATAAACCAATGATAAAAAATAGGCCCGAGGTCACATTGTGTGGACTGCGCTCGTCTTTTCAAAAACTGAGGATAGTGGTGGGAAATATCG
LG17_09361714_SEL	LG17	9361714	no	no				TTCGCCAGTGAGAAAGCGTCACTGCTGATGAACATCTGCTGCTCTGCTGTTTTAACATCAGACATGGAACCAGGCTTGGGGGGGCGTACAATGAGTGGTG[T/A]CCCTCTCAATTGTTCCCATTTGGGCTAAAAAACATGTGTAGGCATTAGGCAATGGTATTCATGCCTCATAGTGTCATTTATAAACACCTCCCAGTGATA	TTCGCCAGTGAGAAAGCGTCACTGCTGATGAACATCTGCTGCTCTGCTGTTTTAACATCAGACATGGAACCAGGCTTGGGGGGGCGTACAATGAGTGGTG[T/A]CCCTCTCAATTGTTCCCATTTGGGCTAAAAAACATGTGTAGGCATTAGGCAATGGTATTCATGCCTCATAGTGTCATTTATAAACACCTCCCAGTGATA
LG18_04074216_SEL	LG18	4074216	Asparaginase	intron				ACTGGCTCCCAGGTAACGTGCTTGGTGGCACTTAGTTCTATGAACATCCTTACTGTGCTGGCAGTGTCGTCATCCTCATCCTCTTCTTATCCGCTTATCC[G/A]GGGTCGTGTCGCGGGGGCAGCAGCTCAAGCTTTATTTATACTGTCGTTATACATATTGTTTCTCCTTCTTCCGACAAATGTACTTATTGTAGGTTGCTT	ACTGGCTCCCAGGTAACGTGCTTGGTGGCACTTAGTTCTATGAACATCCTTACTGTGCTGGCAGTGTCGTCATCCTCATCCTCTTCTTATCCGCTTATCC[G/A]GGGTCGTGTCGCGGGGGCAGCAGCTCAAGCTTTATTTATACTGTCGTTATACATATTGTTTCTCCTTCTTCCGACAAATGTACTTATTGTAGGTTGCTT
LG18_17089172_SEL	LG18	17089172	no, downstream of Estrogen receptor	no				CAGTGACACAGGCCTGATATAACGTTTGATATGAGTCTGTTACATGATGAATTCTATGTAATCATGTCTCCATGCAATGATATAATATAACAAAATAAAA[T/G]AAATGTAATATGTTTTATTATGAGCCTGAAATAAAATGAATATGCATAATCGTGTCTCAATTTAAGAATACAACAGAAATATAATGAAATGTAATATAT	CAGTGACACAGGCCTGATATAACGTTTGATATGAGTCTGTTACATGATGAATTCTATGTAATCATGTCTCCATGCAATGATATAATATAACAAAATAAAA[T/G]AAATGTAATATGTTTTATTATGAGCCTGAAATAAAATGAATATGCATAATCGTGTCTCAATTTAAGAATACAACAGAAATATAATGAAATGTAATATAT
LG20_11607144_SEL	LG20	11607144	AKAP17A: A-kinase anchor protein 17A	exon			excluded from downstream-analysis, genotyping errors	GTCCCGTTACGTTACCATCACATCACAGATCACCTTTGACACCAGCAAGCACCTGAGCTC[A/G]ACGGCCGTGAGGCAGAGGAGCCAGGAGCGGCTGAAGCTGCAGGAGCTGGAGAGACAGCGG	GTCCCGTTACGTTACCATCACATCACAGATCACCTTTGACACCAGCAAGCACCTGAGCTC[A/G]ACGGCCGTGAGGCAGAGGAGCCAGGAGCGGCTGAAGCTGCAGGAGCTGGAGAGACAGCGG
LG21_18500787_SEL	LG21	18500787	no	no				TTAAACTTTACTACAGATTTACGATGATGGCCGTGAAGGACACACTGCGTCAGGGCAGCGGCGTGACAATGAGATTGAGACGCCGAACTAGCATTTGGTC[G/A]CACGCCGCAGATGTTCCGGAACAAGTGTCTGCCGACGTCAGGAGTCAGGAAGGAATGTACGTGCACCATCGTCATCGTCATCATCATCATCATCACCAT	TTAAACTTTACTACAGATTTACGATGATGGCCGTGAAGGACACACTGCGTCAGGGCAGCGGCGTGACAATGAGATTGAGACGCCGAACTAGCATTTGGTC[G/A]CACGCCGCAGATGTTCCGGAACAAGTGTCTGCCGACGTCAGGAGTCAGGAAGGAATGTACGTGCACCATCGTCATCGTCATCATCATCATCATCACCAT
LG22_04333346_SEL	LG22	4333346	no	no				CTATATCTATAAATATATCTATGTCTATACATCTATGTATACATATCTATATCTAGACATCAATGATTAAAAATGATTTGCCGAAGTGAATACCGGGGAA[T/C]AGCCCCAACTATTCACAGAGCGTGAGAATAATTGTTTTAGTTTATGCTACACGTGAACACTCCAAAATAACAAGATAACACTTTTTGCCAGGATTTATT	CTATATCTATAAATATATCTATGTCTATACATCTATGTATACATATCTATATCTAGACATCAATGATTAAAAATGATTTGCCGAAGTGAATACCGGGGAA[T/C]AGCCCCAACTATTCACAGAGCGTGAGAATAATTGTTTTAGTTTATGCTACACGTGAACACTCCAAAATAACAAGATAACACTTTTTGCCAGGATTTATT
LG23_05189729_SEL	LG23	5189729	Diamine acetyltransferase 1	5'UTR			excluded from downstream-analysis, genotyping errors	ACCCAATTGGTTTCCGGTCTGCTTAACTTCAAGCGAGTCTCTCGGGCCTCTAGGGTCCGGGCCCATTCAGGAACCCGCCTTCCCCAGTCTCATGCAAAGA[G/A]GGGAACATAGACACACTCCCATGGACGTATCCCCCCGGAGACATTCATTGTCCCTAAAACAACGTTCAGGATCCTAGCATTATTTAGAAAAATATAAAAA	ACCCAATTGGTTTCCGGTCTGCTTAACTTCAAGCGAGTCTCTCGGGCCTCTAGGGTCCGGGCCCATTCAGGAACCCGCCTTCCCCAGTCTCATGCAAAGA[G/A]GGGAACATAGACACACTCCCATGGACGTATCCCCCCGGAGACATTCATTGTCCCTAAAACAACGTTCAGGATCCTAGCATTATTTAGAAAAATATAAAAA
LG02_01362812_CAN	LG02	1362812	Prolactin	exon	Osmoregulation	Berg et al. (2015)		GCTTGGTGGGGTTGTCCTCGCCCAGGTCTGGGCCCCCGTTGTAGGGCAGGTAGGACAGGTACTGGGAGGCGGGGCCCATCTGCTCCACAGGGCAGGTAGG[G/T]TAGACCAGGTTAGGTCTGTTTGTTTTACTGTATATTGTTGTGTTGCTTTCTGTTGTGTTGTGTTGCGTTGTATATAACTGTATTGTGTTGCTTTCTGTTG	GCTTGGTGGGGTTGTCCTCGCCCAGGTCTGGGCCCCCGTTGTAGGGCAGGTAGGACAGGTACTGGGAGGCGGGGCCCATCTGCTCCACAGGGCAGGTAGG[G/T]TAGACCAGGTTAGGTCTGTTTGTTTTACTGTATATTGTTGTGTTGCTTTCTGTTGTGTTGTGTTGCGTTGTATATAACTGTATTGTGTTGCTTTCTGTTG
LG02_01363907_CAN	LG02	1363907	Prolactin	intron	Osmoregulation	Berg et al. (2015)		AATCATTTATTTCCTAAATCTAGATCTTATGTTCCTCTCTTCACTCTCTTCTTTCTTTATCCTTCGCTTCTGCCTGTTCTTCTATTGTCTCTTTATTCTT[T/C]GATGGCTTTGTTGTCGCGTTTTGCCATCGAGTACATTACATTGGTGGCAAAACATTCACACTTACATTTAGGGAATTAAGCAGATGCTTTTACACAATAA	AATCATTTATTTCCTAAATCTAGATCTTATGTTCCTCTCTTCACTCTCTTCTTTCTTTATCCTTCGCTTCTGCCTGTTCTTCTATTGTCTCTTTATTCTT[T/C]GATGGCTTTGTTGTCGCGTTTTGCCATCGAGTACATTACATTGGTGGCAAAACATTCACACTTACATTTAGGGAATTAAGCAGATGCTTTTACACAATAA
LG21_08591867_CAN	LG21	8591867	Heatshock protein 90	intron	Temperature	Nielsen et al. (2012)	excluded from downstream-analysis, no clear clustering, alternative SNP available	AGCAAGTTCACATACTTAAAGTCAGAAATACATTGTTTCTATGCTACTCATTTGCTTTCAAAAATGCTTTTCCATCTTCCACGTGCGATCCACCATCTTC[C/T]ACGCAATGCTTTCACACAAATCCCAAACCATTTCGATGACCACACTAACTCACCAACATCAAATGATATTTTAGGACACCTGTTGCCAAATAAGACATTG	AGCAAGTTCACATACTTAAAGTCAGAAATACATTGTTTCTATGCTACTCATTTGCTTTCAAAAATGCTTTTCCATCTTCCACGTGCGATCCACCATCTTC[C/T]ACGCAATGCTTTCACACAAATCCCAAACCATTTCGATGACCACACTAACTCACCAACATCAAATGATATTTTAGGACACCTGTTGCCAAATAAGACATTG
LG21_08595680_CAN	LG21	8595680	Heatshock protein 90	intron	Temperature	Nielsen et al. (2012)		TACATTAGCACAACTGTGGAAATGAGGTGTGTGCAGTGATGTTCAGCCTTCTCAAAACAGTGCGAATACAAAACGCATAAACCACCGTTTAGGGACAAAG[A/C]AATGCCGTTATTTAGTGGAAATGGGCAATGGCGGTGCTAACACAATGTCGTGACTAGCGATGAAATGGCAAAAAACGGATATTTAGCTTTTTAAAGCTAA	TACATTAGCACAACTGTGGAAATGAGGTGTGTGCAGTGATGTTCAGCCTTCTCAAAACAGTGCGAATACAAAACGCATAAACCACCGTTTAGGGACAAAG[A/C]AATGCCGTTATTTAGTGGAAATGGGCAATGGCGGTGCTAACACAATGTCGTGACTAGCGATGAAATGGCAAAAAACGGATATTTAGCTTTTTAAAGCTAA
LG08_20478224_CAN	LG08	20478224	Zona pellucida glycoprotein 2, like 1	no	Egg buoyancy	Berg et al. (2015)		CAAAGTCATGATCGTGTGAGAAAGAGACTTGAGCATCTAGGCTCCAAATTGTTCTTGTGTCTATTTTTTGCATTCAATTGCTGCAGTGGGACACGGATGC[A/G]CAATCAAGAGACATATGTCCCTCACTCCCCTCTCCCTCCCTCAGACCCCTTTCCTTCTATTCTCGCTTCCATTATGTTACAGTTTATGCTTTATGCTGCA	CAAAGTCATGATCGTGTGAGAAAGAGACTTGAGCATCTAGGCTCCAAATTGTTCTTGTGTCTATTTTTTGCATTCAATTGCTGCAGTGGGACACGGATGC[A/G]CAATCAAGAGACATATGTCCCTCACTCCCCTCTCCCTCCCTCAGACCCCTTTCCTTCTATTCTCGCTTCCATTATGTTACAGTTTATGCTTTATGCTGCA
LG01_14112750_CAN	LG01	14112750	Thyroid stimulating hormone, beta	no	Osmoregulation	Berg et al. (2015)		TACACCAGAGAGCCTGGCGTACAGCCTCGTTGAATCAAGAAGTTTTTACCCACTCGCCCTCTGAAGTTGGTGTCCTGGAATTGATATCATTGGATTATTG[C/T]AAAAAGATTTTGTGCTGCAAAAAATAATTAACTCATTAACTATAATGACTATATCATTACTATAGATACTAATAAATAGCACAGTCCAACATAAGAATCG	TACACCAGAGAGCCTGGCGTACAGCCTCGTTGAATCAAGAAGTTTTTACCCACTCGCCCTCTGAAGTTGGTGTCCTGGAATTGATATCATTGGATTATTG[C/T]AAAAAGATTTTGTGCTGCAAAAAATAATTAACTCATTAACTATAATGACTATATCATTACTATAGATACTAATAAATAGCACAGTCCAACATAAGAATCG
LG02_14566823_CAN	LG02	14566823	Haemoglobin HbB1	exon	Hypoxia	Borza et al. (2009)		AATACCAGCGTAAACAATCACCACAGCCGGCAAAAATGGTAGAGTGGACAGAATTTGAGCGCGATACAATCAAGGACATCTTCTCTAAAATCGACTATGA[C/T]GTGGTGGGTCCCGCCGCCCTCACAAGGTAGGTTCATCTTGCAAAAAAATGTTTTGAACTCCACGAAAGATATTGATATTCCCAAATCGTAGGTTGTCTCA	AATACCAGCGTAAACAATCACCACAGCCGGCAAAAATGGTAGAGTGGACAGAATTTGAGCGCGATACAATCAAGGACATCTTCTCTAAAATCGACTATGA[C/T]GTGGTGGGTCCCGCCGCCCTCACAAGGTAGGTTCATCTTGCAAAAAAATGTTTTGAACTCCACGAAAGATATTGATATTCCCAAATCGTAGGTTGTCTCA
LG02_14570979_CAN	LG02	14570979	Haemoglobin HbB1	intron	Hypoxia	Borza et al. (2009)		TATCCGTGGACGCAGCGCTACTTCGGTAGCTTTGGCGACCTGAGCACCGACGCCGCTATT[A/G]TGGGAAACCCCAAGGTGGCNNNGCACGGCGTCGTGGCCCTGACCGGCCTGAGGACGGCTC	TATCCGTGGACGCAGCGCTACTTCGGTAGCTTTGGCGACCTGAGCACCGACGCCGCTATT[A/G]TGGGAAACCCCAAGGTGGCNNNGCACGGCGTCGTGGCCCTGACCGGCCTGAGGACGGCTC
LG02_14566811_CAN	LG02	14566811	Haemoglobin HbB1	exon	Hypoxia	Borza et al. (2009)	excluded from downstream-analysis, genotyping errors, alternative available	ATCCAGTGACCCAATACCAGCGTAAACAATCACCACAGCCGGCAAAAATGGTAGAGTGGACAGAATTTGAGCGCGATACAATCAAGGACATCTTCTCTAA[A/C]ATCGACTATGACGTGGTGGGTCCCGCCGCCCTCACAAGGTAGGTTCATCTTGCAAAAAAATGTTTTGAACTCCACGAAAGATATTGATATTCCCAAATCG	ATCCAGTGACCCAATACCAGCGTAAACAATCACCACAGCCGGCAAAAATGGTAGAGTGGACAGAATTTGAGCGCGATACAATCAAGGACATCTTCTCTAA[A/C]ATCGACTATGACGTGGTGGGTCCCGCCGCCCTCACAAGGTAGGTTCATCTTGCAAAAAAATGTTTTGAACTCCACGAAAGATATTGATATTCCCAAATCG
LG21_07486768_CAN	LG21	7486768	Solute carrier family 22 (organic cation/carnitine transporter), member 16	exon	Osmoregulation	Berg et al. (2015)		CCACTATCTCGCCTCGGTGTTTCTCGTCGAGACCCCCAACTTTGTGTGCGGTGCGCCCGCCAACATCACCGACGTCCTATACGGTAACGTCTCGGGAACC[G/A]CTCTAGAAGACGTCCTACCCTCCTTCAATGATGCCTACAGCTACCTGGCGGTCAAGACCTCCACGGGGGACCAATGGGAACTCGGCCGGTGCCAGAGCGC	CCACTATCTCGCCTCGGTGTTTCTCGTCGAGACCCCCAACTTTGTGTGCGGTGCGCCCGCCAACATCACCGACGTCCTATACGGTAACGTCTCGGGAACC[G/A]CTCTAGAAGACGTCCTACCCTCCTTCAATGATGCCTACAGCTACCTGGCGGTCAAGACCTCCACGGGGGACCAATGGGAACTCGGCCGGTGCCAGAGCGC
LG08_10382534_CAN	LG08	10382534	Aquaporin 1a, tandem duplicate 1	no	Egg buoyancy	Berg et al. (2015)		TTGAAGTTAAACATAAACTAAAAGACTTCAAACTCGGTGGACAACAGCAAGAAACCCCAACAACAAAAGAATGCACCAACCGGTCATCTACACCCGAATT[T/G]ACATTGTGTGAGCGTCGATATGTACAATATCTGTTCTGATTATGAAGAAACCGTTTTACATTGAGCCTATCGACGGCATCATCTTAACATGTGGTCAGCC	TTGAAGTTAAACATAAACTAAAAGACTTCAAACTCGGTGGACAACAGCAAGAAACCCCAACAACAAAAGAATGCACCAACCGGTCATCTACACCCGAATT[T/G]ACATTGTGTGAGCGTCGATATGTACAATATCTGTTCTGATTATGAAGAAACCGTTTTACATTGAGCCTATCGACGGCATCATCTTAACATGTGGTCAGCC
LG07_03524202_CAN	LG07	3524202	ATPase, Na+/K+ transporting, alpha 1 polypeptide	intron	Osmoregulation	Berg et al. (2015)		TTCACACGATCATTTGTGTTGACTTACAATATGGATTTCCCTTTAAGTCAGGTGCACATCCCAGTTCCCTTAAATCAGGTGCACATCCAAATCCCCTTAT[G/A]CACATGTACATCGCACCTTAAATCCCATATTAAGGTGCACATCAAAGTCCCCATTAAGACCAGAAACACCCCCGTCTCACCTGTTTGCAGAACTTTACCC	TTCACACGATCATTTGTGTTGACTTACAATATGGATTTCCCTTTAAGTCAGGTGCACATCCCAGTTCCCTTAAATCAGGTGCACATCCAAATCCCCTTAT[G/A]CACATGTACATCGCACCTTAAATCCCATATTAAGGTGCACATCAAAGTCCCCATTAAGACCAGAAACACCCCCGTCTCACCTGTTTGCAGAACTTTACCC
LG12_06163312_CAN	LG12	6163312	ATPase, Na+/K+ transporting, beta 1a polypeptide	intron	Osmoregulation	Berg et al. (2015)		ACTTGCGACGTGAAACTGTTATTGTCGTCTGTCTTGTCTTATCTCACAACGACATGAAATACCTAGTACAGTTGAATACACCTTTTAAATAAAATCAGGC[G/A]TATCTATAACAGGCGTCCGAGTTTAAATCAGCAGTGAGCAGTGATCGTGCCAGTACACTGTGTACCATCAGTACATCTGAAATGCTAGACTCTTTGATGT	ACTTGCGACGTGAAACTGTTATTGTCGTCTGTCTTGTCTTATCTCACAACGACATGAAATACCTAGTACAGTTGAATACACCTTTTAAATAAAATCAGGC[G/A]TATCTATAACAGGCGTCCGAGTTTAAATCAGCAGTGAGCAGTGATCGTGCCAGTACACTGTGTACCATCAGTACATCTGAAATGCTAGACTCTTTGATGT
LG02_18724285_I02	LG02	18724285	Cacna1h: Voltage-dependent T-type calcium channel subunit alpha-1H	intron				TTTTCTACTGCTTGCTTGTTGTGGAGAATTAAGCTAACATGCAAGTCTTACCAAGAGTTGGAAAATAAGATTAGCCCAAGTGTGTGATTAATATGGACTT[A/T]TGAAATATAAATATTTGACCATCTTGTCAGTTTGTTATGATTATGTGTGTGTGCGTTCAATTGATCCAATCCAGAGTTATTGGGAGTATGTCCATATTAC	TTTTCTACTGCTTGCTTGTTGTGGAGAATTAAGCTAACATGCAAGTCTTACCAAGAGTTGGAAAATAAGATTAGCCCAAGTGTGTGATTAATATGGACTT[A/T]TGAAATATAAATATTTGACCATCTTGTCAGTTTGTTATGATTATGTGTGTGTGCGTTCAATTGATCCAATCCAGAGTTATTGGGAGTATGTCCATATTAC
LG02_20868512_I02	LG02	20868512	no	no				TACATCAGAGTGCATCATGGGACTTTTGGGCTGGCAATACTCCGCCGTTTTGTGTAATGTAAAATCGAATGCTAAAATCCTAAATAAAAGTCAAAAGCAA[T/C]CTAGGCAAATCAAAACACAACAGTGTATTCCCATAACAACAAATCATAATTACTAAGCAATGACCAAACACCATCACTACAGAGAACATTTCTATGCTGC	TACATCAGAGTGCATCATGGGACTTTTGGGCTGGCAATACTCCGCCGTTTTGTGTAATGTAAAATCGAATGCTAAAATCCTAAATAAAAGTCAAAAGCAA[T/C]CTAGGCAAATCAAAACACAACAGTGTATTCCCATAACAACAAATCATAATTACTAAGCAATGACCAAACACCATCACTACAGAGAACATTTCTATGCTGC
LG02_21089989_I02	LG02	21089989	ccdc47: Coiled-coil domain-containing protein 47	intron			excluded from downstream-analysis	CCTCCCAGGTCAAGAGGAAGGAGCCACAGGAGCTGGATGAAGAGGACATGAAGAGGCCGCGACCTTCGACCCCGCCAGACGAGGATGACGAAGGTGAGTC[A/C]GGATCATGTCACATTTCTCTTATTCGTAAGTTGTTCTAAAGTTGAGAAAGAAATATTTGTAACAAAACAGGAAGGTCACGGTGTGTTAGAAGGCGCCTCG	CCTCCCAGGTCAAGAGGAAGGAGCCACAGGAGCTGGATGAAGAGGACATGAAGAGGCCGCGACCTTCGACCCCGCCAGACGAGGATGACGAAGGTGAGTC[A/C]GGATCATGTCACATTTCTCTTATTCGTAAGTTGTTCTAAAGTTGAGAAAGAAATATTTGTAACAAAACAGGAAGGTCACGGTGTGTTAGAAGGCGCCTCG
LG07_14812281_I07	LG07	14812281	ATP2A3: Sarcoplasmic/endoplasmic reticulum calcium ATPase 3	intron				TAATGATAGGCTTTCTTGATCCCCGCTTTTTAGAGAACTATCCAAGGAAGGCAGCATCAATCCATACGCATATTGATTGATGCAATATGCCAGTTTGCAA[T/C]GGAATACTGTTGAGTGGCATCACATCTAGAATACATTTAATCAAACAATAAAAGGTAAATACTTTAATAATAGGATCACATTTGAAGCAGGTTGACCATC	TAATGATAGGCTTTCTTGATCCCCGCTTTTTAGAGAACTATCCAAGGAAGGCAGCATCAATCCATACGCATATTGATTGATGCAATATGCCAGTTTGCAA[T/C]GGAATACTGTTGAGTGGCATCACATCTAGAATACATTTAATCAAACAATAAAAGGTAAATACTTTAATAATAGGATCACATTTGAAGCAGGTTGACCATC
LG07_16410308_I07	LG07	16410308	DSCAM: Down syndrome cell adhesion molecule homolog	intron				AGCAGGGATTGAGGATCAGGGGTTTTCCTCGTACATTAAGTGAAAAAAGGAAACAGCCAAGCATGTATTCTCAACTAGAAAAGTTGTCTTTTATGTGCAT[A/G]TGCTGTTAGTTATCTTGTAATAACTTCTGATACGGGATATAAGCCAGTTCCAAAAACAGTAGCAGCTACTATGAGCTATATTGTACTTCATTATAGTAAT	AGCAGGGATTGAGGATCAGGGGTTTTCCTCGTACATTAAGTGAAAAAAGGAAACAGCCAAGCATGTATTCTCAACTAGAAAAGTTGTCTTTTATGTGCAT[A/G]TGCTGTTAGTTATCTTGTAATAACTTCTGATACGGGATATAAGCCAGTTCCAAAAACAGTAGCAGCTACTATGAGCTATATTGTACTTCATTATAGTAAT
LG07_20281433_I07	LG07	20281433	NCAM1: Neural cell adhesion molecule 1	intron				TCAACAACTCTCTTTATGACATATGTTTCCAACCGCTTGCATAACCCCTACGATTTATTCAAGACAGATTGCATTGGCTTTATTTACCTAGTGGCCATCT[C/T]GATTCTAAGCTAGCTGGTTGGGCTATCGTTTTGAACCAAGATGGATGCTAAGTAAATTTCAAGTTTTGACTTTCTGTGCATTTATATTTGTTGTAGTTGC	TCAACAACTCTCTTTATGACATATGTTTCCAACCGCTTGCATAACCCCTACGATTTATTCAAGACAGATTGCATTGGCTTTATTTACCTAGTGGCCATCT[C/T]GATTCTAAGCTAGCTGGTTGGGCTATCGTTTTGAACCAAGATGGATGCTAAGTAAATTTCAAGTTTTGACTTTCTGTGCATTTATATTTGTTGTAGTTGC
LG12_09308312_I12	LG12	9308312	no	no			excluded from downstream-analysis	AGGATTTGTTGAAAGGAATGAGCGGCCATTTTCTTCATGGCGCATTCCTAATTGGGATGAGACGACCATGGGCCGAAGGTACGACCCCGATCAACACAGC[G/A]ACTCCAGCCCTAATGACAGGGGGCTGCGGGGAGCTCCAGGCGGTACCCCGCAGGCCCCCGGGTCTGGAGCTTTTACTGCCTGATAAAGTCTGAAAGCCTT	AGGATTTGTTGAAAGGAATGAGCGGCCATTTTCTTCATGGCGCATTCCTAATTGGGATGAGACGACCATGGGCCGAAGGTACGACCCCGATCAACACAGC[G/A]ACTCCAGCCCTAATGACAGGGGGCTGCGGGGAGCTCCAGGCGGTACCCCGCAGGCCCCCGGGTCTGGAGCTTTTACTGCCTGATAAAGTCTGAAAGCCTT
LG12_11630885_I12	LG12	11630885	BCL6: B-cell lymphoma 6 protein	intron				ATGAAACGAGATTAGTAGAAATATAATAAAATAGATTGAAGTTTGTTATAAATTATTCCAATCCGAGTTTTTATTTGGTAAGTGTTTGGTATTATTGCGA[G/T]GAGTTTGAAATTCCGTTCAGTGGTTGATTCTTTTGAAAGCCTGTGCTCATTGGTTGTTTCTCTGGCTGTCCCGCAGGTGAGAAGCCGTACAGGTGTAATA	ATGAAACGAGATTAGTAGAAATATAATAAAATAGATTGAAGTTTGTTATAAATTATTCCAATCCGAGTTTTTATTTGGTAAGTGTTTGGTATTATTGCGA[G/T]GAGTTTGAAATTCCGTTCAGTGGTTGATTCTTTTGAAAGCCTGTGCTCATTGGTTGTTTCTCTGGCTGTCCCGCAGGTGAGAAGCCGTACAGGTGTAATA
LG12_12529238_I12	LG12	12529238	no	no				CTTTGAACCGGGCGCGACCTCAGCAGGCTCGTCGCTGTTTAATTATTAATTAGGCGTTCGGTTATGTAATGTGATTATTTGTTATCAGTCAATACTTTTT[T/A]GCTGGCTGGCATTAATTATGATTTTAAGTAGGCCAGCGATAGATAATCAAGACAAGGCGATCAATCAAATAATTATGTAAATCAATTATGTAAATCAAAC	CTTTGAACCGGGCGCGACCTCAGCAGGCTCGTCGCTGTTTAATTATTAATTAGGCGTTCGGTTATGTAATGTGATTATTTGTTATCAGTCAATACTTTTT[T/A]GCTGGCTGGCATTAATTATGATTTTAAGTAGGCCAGCGATAGATAATCAAGACAAGGCGATCAATCAAATAATTATGTAAATCAATTATGTAAATCAAAC
LG11_11885753_SEX	LG11	11885753	no	no			excluded from downstream-analysis	TACAGGACACTTTATTCGCAGAGAGCCCCCTCAACAGACGCGTTTGCCTGAAGATCCAAAATCTCTAGGGTTAAAGTCTTGAATACCAGAACAAGTGAGG[G/T]AAAGTTCTACCTAGACTGAAAGGATTTGTCCTCGTTTCTAAATGCATTCATTGCTACCCTGCTGGATCTGTGGACGTCTTTTCGAGATGGAAGACTGCTA	TACAGGACACTTTATTCGCAGAGAGCCCCCTCAACAGACGCGTTTGCCTGAAGATCCAAAATCTCTAGGGTTAAAGTCTTGAATACCAGAACAAGTGAGG[G/T]AAAGTTCTACCTAGACTGAAAGGATTTGTCCTCGTTTCTAAATGCATTCATTGCTACCCTGCTGGATCTGTGGACGTCTTTTCGAGATGGAAGACTGCTA
LG11_11888434_SEX	LG11	11888434	no	no			excluded from downstream-analysis	CATCCCTGCTACCCATGGAAAAGTAATGAGGTAATGCAAAAATTAACAAAATGCTCTTAGTAATCATCAGTTATATGCTAACCTACGGCCCTATTGATGT[T/C]GGTTCCCTATTTCATCAATCAAAATAATTAATCTGCACAGAGTTGAACATGATGGAAAAAATAAAGGCTTAGGTGATCACACATGTATGAGGTTTCACAG	CATCCCTGCTACCCATGGAAAAGTAATGAGGTAATGCAAAAATTAACAAAATGCTCTTAGTAATCATCAGTTATATGCTAACCTACGGCCCTATTGATGT[T/C]GGTTCCCTATTTCATCAATCAAAATAATTAATCTGCACAGAGTTGAACATGATGGAAAAAATAAAGGCTTAGGTGATCACACATGTATGAGGTTTCACAG
LG11_11897519_SEX	LG11	11897519	no	no			excluded from downstream-analysis	TTAATGCTCTGAAACCAGGTCCTCTTTTCTCAGGCTACTACTCACATTGTTGGTGTTAGCTATAGACTTGCAAAGACTATACTTTGAAATTCTACGATAT[A/T]ATTTAATGCGTGCCACAGTATGGATTATTGCTTGAAAAAAATTATGAATCCATGCTACGAATCCAACATTAAAGTCCATATATGTCCCTGTGCAGATATG	TTAATGCTCTGAAACCAGGTCCTCTTTTCTCAGGCTACTACTCACATTGTTGGTGTTAGCTATAGACTTGCAAAGACTATACTTTGAAATTCTACGATAT[A/T]ATTTAATGCGTGCCACAGTATGGATTATTGCTTGAAAAAAATTATGAATCCATGCTACGAATCCAACATTAAAGTCCATATATGTCCCTGTGCAGATATG
