# Supplementary material for: Assessing SNP-markers to study population mixing and ecological adaptation in Baltic cod
Source: PLoS One. 2019 Jun 20;14(6):e0218127. doi: 10.1371/journal.pone.0218127 (PMC6586271; doi:10.1371/journal.pone.0218127)
Supplement: S6 Table — Loci significantly deviating from Hardy-Weinberg-Equilibrium are indicated in bold. (XLSX) [file pone.0218127.s007.xlsx]

## Sheet: Table S6
S6 Table
Observed (Hobs) and expected (Hexp) heterozygozity per ICES subdivision (SD) 22-26. Loci significantly deviating from Hardy-Weinberg-Equilibrium are indicated in bold.
	SD 22					SD 23					SD 24_2015					SD 24_2016					SD 25					SD 26
Locus	Hobs	Hexp	chi^2	df	p-value	Hobs	Hexp	chi^2	df	p-value	Hobs	Hexp	chi^2	df	p-value	Hobs	Hexp	chi^2	df	p-value	Hobs	Hexp	chi^2	df	p-value	Hobs	Hexp	chi^2	df	p-value
LG01_10417249_SEL	0.276	0.328	0.737	1	0.562	0.294	0.251	1516	1	0.578	0.287	0.488	18274	1	0	0.291	0.484	18669	1	0	0.291	0.484	1649	1	0.304	0.348	0.386	0.221	1	0.614
LG02_01358822_SEL	0.369	0.386	0.127	1	0.745	0.293	0.274	0.284	1	1	0.294	0.491	25883	1	0	0.274	0.494	39094	1	0	0.274	0.494	1364	1	0.568	0.304	0.315	0.025	1	1
LG02_14506653_SEL	0.25	0.324	3.32	1	0.113	0.776	0.482	21555	1	0	0.298	0.499	26096	1	0	0.442	0.496	2354	1	0.144	0.442	0.496	0.022	1	1	0.143	0.337	6961	1	0.02
LG03_07053408_SEL	0.069	0.185	11445	1	0.012	0.196	0.257	3149	1	0.092	0.276	0.5	23293	1	0	0.176	0.474	58568	1	0	0.176	0.474	0.444	1	0.492	0.417	0.469	0.148	1	1
LG04_23059256_SEL	0.25	0.259	0.042	1	1	0.379	0.366	0.074	1	1	0.426	0.494	1821	1	0.214	0.363	0.498	13879	1	0	0.363	0.498	0.936	1	0.464	0.273	0.298	0.153	1	0.535
LG06_00784232_SEL	0.517	0.413	3763	1	0.067	1	0.5	58	1	0	0.35	0.497	11.9	1	0	0.375	0.455	5726	1	0.026	0.375	0.455	1.68	1	0.565	0.273	0.236	0.548	1	1
LG07_23819790_SEL	0.966	0.499	25262	1	0	0.75	0.469	20.16	1	0	0.4	0.32	8125	1	0.002	0.108	0.102	0.542	1	1	0.108	0.102	0.025	1	1	0	0	0	0	1
LG09_08678526_SEL	0.422	0.411	0.045	1	1	0.483	0.428	0.947	1	0.538	0.138	0.456	77194	1	0	0.226	0.441	46497	1	0	0.226	0.441	0.164	1	1	0.182	0.165	0.22	1	1
LG09_16657913_SEL	0.344	0.451	3628	1	0.062	0.483	0.462	0.118	1	1	0.362	0.367	0.033	1	0.83	0.335	0.375	2202	1	0.172	0.335	0.375	0.592	1	0.589	0.304	0.364	0.616	1	0.558
LG11_01922930_SEL	0.472	0.361	3439	1	0.156	0.463	0.356	4899	1	0.048	0.282	0.242	2102	1	0.342	0.177	0.161	1653	1	0.369	0.177	0.161	0.007	1	1	0.043	0.043	0.011	1	1
LG11_20277669_SEL	0.369	0.437	1579	1	0.256	0.603	0.475	4251	1	0.056	0.161	0.373	51862	1	0	0.198	0.409	51093	1	0	0.198	0.409	0.006	1	1	0	0	0	0	1
LG12_07553923_SEL	0.281	0.285	0.009	1	1	0.286	0.293	0.038	1	1	0.307	0.499	22553	1	0	0.387	0.488	8172	1	0.005	0.387	0.488	0.964	1	0.356	0.304	0.44	2175	1	0.161
LG12_11560045_SEL	0.323	0.271	2413	1	0.196	0.175	0.16	0.527	1	1	0.366	0.463	6.96	1	0.01	0.391	0.409	0.391	1	0.605	0.391	0.409	0.571	1	0.541	0.364	0.496	1564	1	0.221
LG21_04164158_SEL	0.215	0.216	0	1	1	1	0.5	58	1	0	0.418	0.474	2081	1	0.162	0.419	0.498	4.86	1	0.028	0.419	0.498	4533	1	0.051	0.435	0.454	0.04	1	1
LG16_22359890_SEL	0.176	0.251	1495	1	0.29	0.211	0.188	0.789	1	1	0.114	0.146	4415	1	0.081	0.08	0.103	6957	1	0.045	0.08	0.103	0	0	1	0	0	0	0	1
LG17_09361714_SEL	0.541	0.47	0.822	1	0.503	0.456	0.419	0.459	1	0.75	0.376	0.408	0.544	1	0.452	0.387	0.38	0.057	1	1	0.387	0.38	0.46	1	0.512	0.478	0.485	0.004	1	1
LG18_04074216_SEL	0.548	0.481	1206	1	0.424	0.655	0.441	13766	1	0	0.597	0.468	10222	1	0.002	0.244	0.391	25312	1	0	0.244	0.391	6513	1	0.017	0	0	0	0	1
LG18_17089172_SEL	0.476	0.49	0.049	1	0.805	0.414	0.414	0	1	1	0.187	0.266	12342	1	0.001	0.121	0.232	34363	1	0	0.121	0.232	0.062	1	1	0.045	0.044	0.012	1	1
LG21_18500787_SEL	0.369	0.355	0.104	1	1	0.298	0.322	0.313	1	0.685	0.422	0.5	3841	1	0.058	0.467	0.5	0.856	1	0.39	0.467	0.5	1042	1	0.31	0.435	0.476	0.175	1	0.679
LG22_04333346_SEL	0.422	0.479	0.921	1	0.438	1	0.5	57	1	0	0.217	0.411	35689	1	0	0.349	0.414	4815	1	0.034	0.349	0.414	4323	1	0.091	0.261	0.227	0.518	1	1
LG02_01362812_CAN	0.422	0.456	0.357	1	0.581	0.466	0.434	0.297	1	0.755	0.178	0.385	42184	1	0	0.152	0.421	78041	1	0	0.152	0.421	0	0	1	0.087	0.083	0.048	1	1
LG02_01363907_CAN	0.277	0.281	0.015	1	1	0.362	0.297	2834	1	0.178	0.306	0.493	22605	1	0	0.234	0.491	54103	1	0	0.234	0.491	1205	1	0.573	0.409	0.325	1455	1	0.542
LG21_08595680_CAN	0.354	0.432	2.12	1	0.151	0.571	0.49	1556	1	0.283	0.323	0.475	16688	1	0	0.379	0.489	9772	1	0.002	0.379	0.489	0.151	1	1	0.318	0.416	1223	1	0.32
LG08_20478224_CAN	0.444	0.401	0.626	1	0.734	0.655	0.441	13766	1	0	0.642	0.497	11762	1	0.001	0.22	0.449	49729	1	0	0.22	0.449	14.4	1	0	0.833	0.498	8124	1	0.015
LG01_14112750_CAN	0.75	0.469	12.96	1	0.001	0.103	0.098	0.173	1	1	0.2	0.496	30236	1	0	0.354	0.48	13259	1	0.001	0.354	0.48	7422	1	0.008	0.304	0.315	0.025	1	1
LG02_14566823_CAN	0.556	0.415	7249	1	0.013	0.018	0.017	0.004	1	1	0.396	0.477	4294	1	0.041	0.216	0.411	38419	1	0	0.216	0.411	1788	1	0.407	0.087	0.083	0.048	1	1
LG02_14570979_CAN	0.462	0.5	0.382	1	0.617	0.431	0.496	1003	1	0.298	0.172	0.33	37.51	1	0	0.23	0.372	28832	1	0	0.23	0.372	0.006	1	1	0.087	0.083	0.048	1	1
LG21_07486768_CAN	0.339	0.379	0.664	1	0.489	0.255	0.298	1148	1	0.362	0.389	0.493	6647	1	0.013	0.371	0.498	12.04	1	0.001	0.371	0.498	0.053	1	1	0.565	0.44	1882	1	0.336
LG08_10382534_CAN	0.377	0.362	0.1	1	1	0.362	0.434	1.61	1	0.223	0.199	0.265	9709	1	0.004	0.198	0.219	1741	1	0.187	0.198	0.219	3563	1	0.165	0.048	0.21	12547	1	0.009
LG07_03524202_CAN	0.5	0.375	4222	1	0.076	0.362	0.297	2834	1	0.182	0.347	0.498	8692	1	0.003	0.392	0.485	7127	1	0.007	0.392	0.485	5465	1	0.03	0.318	0.491	2719	1	0.102
LG12_06163312_CAN	0.354	0.329	0.367	1	0.72	0.123	0.145	1379	1	0.286	0.266	0.454	23.84	1	0	0.335	0.424	7976	1	0.004	0.335	0.424	4333	1	0.056	0.391	0.496	1028	1	0.403
LG02_18724285_I02	0.109	0.413	29759	1	0	0.109	0.396	24204	1	0	0.103	0.453	87228	1	0	0.19	0.403	46719	1	0	0.19	0.403	17629	1	0.001	0.143	0.21	2136	1	0.232
LG02_20868512_I02	0.162	0.149	0.288	1	1	0.685	0.492	8374	1	0.004	0.384	0.458	2249	1	0.153	0.429	0.49	2188	1	0.169	0.429	0.49	0.003	1	1	0.545	0.463	0.702	1	0.654
LG07_14812281_I07	0.367	0.375	0.03	1	1	0.446	0.347	4624	1	0.052	0.338	0.336	0.009	1	1	0.196	0.467	56438	1	0	0.196	0.467	2678	1	0.106	0.455	0.463	0.007	1	1
LG07_16410308_I07	0.391	0.497	2.93	1	0.086	0.643	0.436	9424	1	0.003	0.362	0.482	9422	1	0.002	0.346	0.361	0.351	1	0.54	0.346	0.361	0.607	1	0.524	0.524	0.495	0.069	1	1
LG07_20281433_I07	0.344	0.441	3108	1	0.089	0.333	0.461	4352	1	0.041	0.242	0.405	24223	1	0	0.405	0.491	5225	1	0.027	0.405	0.491	3612	1	0.059	0.227	0.416	4536	1	0.039
LG12_11630885_I12	0.432	0.368	1128	1	0.649	0.328	0.338	0.056	1	0.712	0.398	0.467	2024	1	0.18	0.438	0.471	0.926	1	0.36	0.438	0.471	2594	1	0.123	0.409	0.491	0.609	1	0.406
LG12_12529238_I12	0.462	0.4	1511	1	0.356	0.31	0.348	0.673	1	0.453	0.375	0.489	8211	1	0.004	0.425	0.468	1623	1	0.219	0.425	0.468	3341	1	0.071	0.391	0.496	1028	1	0.4
